# Supplementary material for: Ethanolamine-induced assembly of microcompartments is required for Fusobacterium nucleatum virulence
Source: mBio. 2024 Dec 23;16(2):e03405-24. doi: 10.1128/mbio.03405-24 (PMC11796344; doi:10.1128/mbio.03405-24)
Supplement: Table S1 — RNA-seq data. [file mbio.03405-24-s0002.xlsx]

## Sheet: Overview
Differentially expressed genes in the ∆eutV mutant compared to the parent strain
Compared Conditions	Loci with p < 0.05	Loci with LFC >1	Loci with LFC < -1
DeutV vs Parent	895	121	83
Only Loci with a p-value below 0.05 are considered
Loci with LFC (log2foldChange) > 1 are stronger transcribed in the mutant/treated condition compared to the wildtype/untreated condition
Loci with LFC (log2foldChange) < -1 are weaker transcribed in the mutant/treated condition compared to the wildtype/untreated condition
Loci with LFC (log2foldChange) between +1 and -1 are considered not differentially expressed

## Sheet: DESeq2.results.∆eutV_vs_Parent
Locus tag	baseMean	log2FoldChange	LFC > 1	LFC < -1	lfcSE	stat	pvalue	padj
C4N14_RS10545	23250.7	5.38884	5.38884		0.148134	36.3781	9.44715e-290	9.80614e-287
C4N14_RS10540	23291	5.2011	5.2011		0.169066	30.7638	7.99852e-208	2.76749e-205
C4N14_RS10550	90860.2	4.97434	4.97434		0.158223	31.4387	5.98465e-217	2.48482e-214
C4N14_RS02130	2958.34	4.43113	4.43113		0.239613	18.4929	2.35721e-76	1.88214e-74
C4N14_RS04290	1388.46	3.35805	3.35805		0.181831	18.468	3.73957e-76	2.87531e-74
C4N14_RS02105	208.458	3.24504	3.24504		0.211046	15.376	2.3728e-53	1.26306e-51
C4N14_RS08815	2173.09	3.20153	3.20153		0.172304	18.5807	4.60239e-77	3.82183e-75
C4N14_RS10255	2109.52	3.18537	3.18537		0.149763	21.2694	2.17918e-100	2.51333e-98
C4N14_RS04295	4606.48	3.11473	3.11473		0.121182	25.7029	1.08408e-145	2.25056e-143
C4N14_RS10245	1773.89	3.09736	3.09736		0.171951	18.013	1.53984e-72	1.06557e-70
C4N14_RS10250	2048.38	3.07318	3.07318		0.153976	19.9588	1.25678e-88	1.30453e-86
C4N14_RS02100	375.083	3.03385	3.03385		0.164722	18.418	9.42514e-76	6.98806e-74
C4N14_RS10260	2790.14	3.00464	3.00464		0.184777	16.2609	1.86892e-59	1.10854e-57
C4N14_RS10240	4641.13	2.87408	2.87408		0.128969	22.2851	5.1549e-110	6.29504e-108
C4N14_RS08810	51.1475	2.63612	2.63612		0.37993	6.93844	3.96466e-12	4.75759e-11
C4N14_RS02110	151.572	2.53904	2.53904		0.243638	10.4214	1.98041e-25	5.07571e-24
C4N14_RS02115	219.25	2.5065	2.5065		0.184935	13.5535	7.55879e-42	3.0177e-40
C4N14_RS00210	43070.8	2.46695	2.46695		0.103267	23.8891	3.97278e-126	6.34422e-124
C4N14_RS10510	636.153	2.37118	2.37118		0.150094	15.798	3.21132e-56	1.7544e-54
C4N14_RS00205	31934.7	2.33704	2.33704		0.103599	22.5586	1.1063e-112	1.43542e-110
C4N14_RS00200	39091.2	2.32082	2.32082		0.101821	22.7932	5.35596e-115	7.41264e-113
C4N14_RS10505	478.619	2.25998	2.25998		0.155485	14.535	7.27041e-48	3.28117e-46
C4N14_RS10515	508.915	2.25539	2.25539		0.140518	16.0506	5.66455e-58	3.17827e-56
C4N14_RS04505	17712.1	2.25506	2.25506		0.118467	19.0354	8.68763e-81	8.19796e-79
C4N14_RS08275	10523.8	2.18804	2.18804		0.131077	16.6928	1.47807e-62	9.29841e-61
C4N14_RS02135	285.975	2.18324	2.18324		0.191632	11.3929	4.53846e-30	1.34598e-28
C4N14_RS00190	13943.2	2.15099	2.15099		0.121904	17.6449	1.11341e-69	7.22325e-68
C4N14_RS03540	17522.3	2.14236	2.14236		0.11507	18.618	2.29828e-77	1.98801e-75
C4N14_RS02125	21.8333	2.13385	2.13385		0.536942	3.97408	7.06507e-05	0.000312066
C4N14_RS02120	87.1504	2.10494	2.10494		0.313288	6.71887	1.83137e-11	2.06626e-10
C4N14_RS08280	9103.26	2.06401	2.06401		0.113314	18.215	3.92365e-74	2.80879e-72
C4N14_RS03155	6865.99	2.03011	2.03011		0.144416	14.0573	6.94615e-45	3.06813e-43
C4N14_RS00195	12508	1.98706	1.98706		0.134274	14.7985	1.49784e-49	7.23142e-48
C4N14_RS09120	5058.48	1.98441	1.98441		0.190601	10.4113	2.20104e-25	5.5724e-24
C4N14_RS09505	5767.28	1.96202	1.96202		0.134651	14.5711	4.28965e-48	1.97896e-46
C4N14_RS03075	13130	1.9001	1.9001		0.114591	16.5816	9.47167e-62	5.78329e-60
C4N14_RS09115	2613.84	1.87462	1.87462		0.262233	7.1487	8.76032e-13	1.11573e-11
C4N14_RS04300	6225.28	1.86471	1.86471		0.125968	14.803	1.40194e-49	6.92961e-48
C4N14_RS09110	3434.69	1.84592	1.84592		0.242526	7.61124	2.71487e-14	3.99721e-13
C4N14_RS07085	37141.6	1.84377	1.84377		0.144331	12.7746	2.27236e-37	7.99562e-36
C4N14_RS09095	597.8	1.83178	1.83178		0.47796	3.83249	0.000126853	0.000529874
C4N14_RS09105	3317.28	1.816	1.816		0.216712	8.37978	5.30266e-17	9.09778e-16
C4N14_RS09100	1116.74	1.78834	1.78834		0.447849	3.99317	6.51955e-05	0.000292324
C4N14_RS03350	32510.5	1.77055	1.77055		0.215715	8.20782	2.25235e-16	3.77087e-15
C4N14_RS09800	104221	1.7371	1.7371		0.14135	12.2893	1.03401e-34	3.46226e-33
C4N14_RS00235	12405.4	1.73533	1.73533		0.0913525	18.996	1.83981e-80	1.66063e-78
C4N14_RS05650	9044.57	1.72755	1.72755		0.137075	12.603	2.03325e-36	7.03506e-35
C4N14_RS02080	11989.2	1.71709	1.71709		0.130262	13.1818	1.11708e-39	4.29455e-38
C4N14_RS03080	92686.1	1.69179	1.69179		0.122224	13.8418	1.42573e-43	6.04043e-42
C4N14_RS03615	63590	1.68477	1.68477		0.12165	13.8494	1.28331e-43	5.55031e-42
C4N14_RS03790	23595.6	1.62737	1.62737		0.154507	10.5327	6.1083e-26	1.64686e-24
C4N14_RS00230	3727.04	1.61066	1.61066		0.106047	15.1883	4.22882e-52	2.19476e-50
C4N14_RS00240	4608.71	1.60654	1.60654		0.121191	13.2562	4.15503e-40	1.62752e-38
C4N14_RS09890	10557.9	1.59296	1.59296		0.133065	11.9713	5.02607e-33	1.63033e-31
C4N14_RS03785	29164.1	1.58981	1.58981		0.15205	10.4559	1.37722e-25	3.57389e-24
C4N14_RS10520	287.025	1.58036	1.58036		0.158809	9.95129	2.48934e-23	5.74208e-22
C4N14_RS04930	4281.79	1.54648	1.54648		0.147673	10.4723	1.15827e-25	3.04377e-24
C4N14_RS08530	5939.72	1.52413	1.52413		0.151984	10.0282	1.14557e-23	2.7025e-22
C4N14_RS07080	13560.2	1.5231	1.5231		0.11604	13.1256	2.34962e-39	8.71036e-38
C4N14_RS00250	3115.49	1.49834	1.49834		0.110006	13.6205	3.02463e-42	1.2312e-40
C4N14_RS09665	779.194	1.47769	1.47769		0.161082	9.17356	4.57637e-20	9.04813e-19
C4N14_RS08260	833.722	1.45334	1.45334		0.123407	11.7768	5.14047e-32	1.59278e-30
C4N14_RS00245	3768.62	1.45111	1.45111		0.16331	8.88563	6.35593e-19	1.18873e-17
C4N14_RS03345	3754.95	1.44372	1.44372		0.216548	6.66695	2.61178e-11	2.88407e-10
C4N14_RS08255	3531.52	1.43169	1.43169		0.0970495	14.7522	2.97858e-49	1.40535e-47
C4N14_RS04925	4667.74	1.4303	1.4303		0.142756	10.0192	1.25544e-23	2.92842e-22
C4N14_RS00335	5212.78	1.40848	1.40848		0.128932	10.9242	8.82951e-28	2.41185e-26
C4N14_RS00255	10222.8	1.3748	1.3748		0.0910535	15.0989	1.64727e-51	8.34083e-50
C4N14_RS09660	1404.88	1.37207	1.37207		0.14681	9.34587	9.11367e-21	1.91111e-19
C4N14_RS09805	27890.6	1.34373	1.34373		0.144174	9.32021	1.16113e-20	2.41051e-19
C4N14_RS10050	184.014	1.31968	1.31968		0.21757	6.06552	1.31529e-09	1.2082e-08
C4N14_RS05120	5622	1.31866	1.31866		0.117578	11.2152	3.43256e-29	9.89722e-28
C4N14_RS05740	1235.74	1.31267	1.31267		0.130211	10.081	6.70165e-24	1.61775e-22
C4N14_RS05125	2032.73	1.30777	1.30777		0.11175	11.7027	1.23472e-31	3.76954e-30
C4N14_RS03745	12826.7	1.29256	1.29256		0.115694	11.1723	5.57428e-29	1.58523e-27
C4N14_RS09765	63268.3	1.28767	1.28767		0.111352	11.5639	6.27966e-31	1.88936e-29
C4N14_RS00260	1817.84	1.27858	1.27858		0.219871	5.81516	6.0576e-09	5.03023e-08
C4N14_RS10535	692.356	1.27625	1.27625		0.158956	8.02896	9.83008e-16	1.59432e-14
C4N14_RS05350	149.999	1.25079	1.25079		0.250796	4.98728	6.12356e-07	3.92361e-06
C4N14_RS06310	11965.3	1.24997	1.24997		0.163272	7.65575	1.92194e-14	2.89127e-13
C4N14_RS08270	13636	1.24047	1.24047		0.127708	9.71336	2.64459e-22	5.84062e-21
C4N14_RS05885	14282.9	1.21793	1.21793		0.132576	9.18666	4.05239e-20	8.0892e-19
C4N14_RS09760	32739.3	1.21788	1.21788		0.134879	9.02943	1.72574e-19	3.34826e-18
C4N14_RS00215	10202	1.21657	1.21657		0.0948608	12.8248	1.19118e-37	4.26359e-36
C4N14_RS10190	1853.57	1.19124	1.19124		0.107156	11.1168	1.03882e-28	2.91432e-27
C4N14_RS01355	101.933	1.18266	1.18266		0.231523	5.10818	3.25274e-07	2.19957e-06
C4N14_RS05115	664.375	1.17971	1.17971		0.171629	6.87356	6.26194e-12	7.38625e-11
C4N14_RS03780	28782.2	1.17381	1.17381		0.0993129	11.8193	3.10227e-32	9.75804e-31
C4N14_RS10225	2217.28	1.17201	1.17201		0.127422	9.19787	3.65112e-20	7.4311e-19
C4N14_RS10055	860.936	1.16027	1.16027		0.157005	7.39003	1.46792e-13	2.04524e-12
C4N14_RS01335	93.6927	1.15621	1.15621		0.273493	4.22757	2.3623e-05	0.000114315
C4N14_RS06225	996.741	1.13375	1.13375		0.134928	8.4026	4.367e-17	7.6184e-16
C4N14_RS10010	434.135	1.13209	1.13209		0.1583	7.15156	8.57965e-13	1.09947e-11
C4N14_RS03740	20856.3	1.13199	1.13199		0.112599	10.0533	8.8819e-24	2.11941e-22
C4N14_RS10195	3403.79	1.13043	1.13043		0.111713	10.1191	4.54644e-24	1.12362e-22
C4N14_RS04920	3782.34	1.12684	1.12684		0.115892	9.72321	2.40093e-22	5.35949e-21
C4N14_RS07290	680.83	1.12619	1.12619		0.269074	4.18544	2.84618e-05	0.000137092
C4N14_RS10060	815.099	1.12182	1.12182		0.18774	5.97538	2.29559e-09	2.01934e-08
C4N14_RS09670	3110.04	1.11243	1.11243		0.14711	7.56189	3.97266e-14	5.7673e-13
C4N14_RS08540	1292.71	1.10078	1.10078		0.172688	6.37436	1.83729e-10	1.88822e-09
C4N14_RS05855	9030.2	1.09679	1.09679		0.112601	9.74052	2.02506e-22	4.5696e-21
C4N14_RS10215	3080.08	1.077	1.077		0.131795	8.17176	3.03913e-16	5.04738e-15
C4N14_RS06935	236.963	1.07654	1.07654		0.196348	5.48284	4.18562e-08	3.18291e-07
C4N14_RS08535	2194.81	1.06881	1.06881		0.153467	6.96443	3.2973e-12	3.99929e-11
C4N14_RS10220	3687.91	1.06636	1.06636		0.119207	8.9454	3.70605e-19	6.99433e-18
C4N14_RS00830	1403.66	1.06429	1.06429		0.14646	7.26675	3.68237e-13	4.932e-12
C4N14_RS02140	181.892	1.06271	1.06271		0.197972	5.36798	7.96237e-08	5.86166e-07
C4N14_RS10500	5670.34	1.0615	1.0615		0.113029	9.39135	5.92333e-21	1.25478e-19
C4N14_RS03750	6731.73	1.05221	1.05221		0.114504	9.18928	3.95493e-20	7.9713e-19
C4N14_RS10015	648.867	1.04944	1.04944		0.165288	6.34918	2.16472e-10	2.19217e-09
C4N14_RS08245	2227.48	1.04717	1.04717		0.130978	7.995	1.29575e-15	2.07235e-14
C4N14_RS05685	515.004	1.03884	1.03884		0.209171	4.96649	6.81773e-07	4.32832e-06
C4N14_RS03760	6261.33	1.03471	1.03471		0.124979	8.27904	1.2417e-16	2.09575e-15
C4N14_RS02525	44062.4	1.03255	1.03255		0.23289	4.43361	9.26677e-06	4.8458e-05
C4N14_RS10795	227.799	1.03216	1.03216		0.245597	4.20266	2.63801e-05	0.000127361
C4N14_RS03755	12617.9	1.03104	1.03104		0.105201	9.80067	1.11841e-22	2.55146e-21
C4N14_RS06285	133243	1.00986	1.00986		0.134868	7.48771	7.00831e-14	9.89746e-13
C4N14_RS00545	191.309	1.00597	1.00597		0.210568	4.77742	1.77556e-06	1.05921e-05
C4N14_RS10200	1475.1	1.00434	1.00434		0.149864	6.70165	2.06077e-11	2.31252e-10
C4N14_RS06560	18039.2	1.0021	1.0021		0.131858	7.59989	2.96391e-14	4.33315e-13
C4N14_RS10205	2386.17	1.00077	1.00077		0.131416	7.61525	2.63185e-14	3.90266e-13
C4N14_RS05325	513.46	-1.00251		-1.00251	0.181667	-5.51837	3.42162e-08	2.65048e-07
C4N14_RS11020	30.1255	-1.00515		-1.00515	0.419922	-2.39366	0.0166814	0.039714
C4N14_RS09290	827.548	-1.00577		-1.00577	0.140129	-7.17743	7.10321e-13	9.27438e-12
C4N14_RS01290	1185.13	-1.02931		-1.02931	0.168971	-6.09164	1.11759e-09	1.03117e-08
C4N14_RS09895	913.591	-1.03888		-1.03888	0.163355	-6.35968	2.02178e-10	2.0676e-09
C4N14_RS09675	532.491	-1.04544		-1.04544	0.2816	-3.7125	0.000205222	0.000814608
C4N14_RS10825	168.522	-1.04734		-1.04734	0.19597	-5.34438	9.07262e-08	6.58558e-07
C4N14_RS01780	1012.28	-1.04773		-1.04773	0.226719	-4.62125	3.81428e-06	2.14012e-05
C4N14_RS11085	82.6657	-1.04966		-1.04966	0.273559	-3.83705	0.000124523	0.000521187
C4N14_RS02965	949.2	-1.04996		-1.04996	0.17843	-5.88445	3.99383e-09	3.45467e-08
C4N14_RS10435	1546.48	-1.06117		-1.06117	0.115816	-9.16256	5.0679e-20	9.92544e-19
C4N14_RS00035	323.488	-1.06618		-1.06618	0.237223	-4.49443	6.9755e-06	3.73225e-05
C4N14_RS01130	117.592	-1.08155		-1.08155	0.222218	-4.86707	1.13263e-06	6.97724e-06
C4N14_RS02730	53.032	-1.08209		-1.08209	0.327117	-3.30795	0.000939805	0.00312166
C4N14_RS03040	1031.72	-1.08317		-1.08317	0.197043	-5.49713	3.86026e-08	2.95716e-07
C4N14_RS02975	135.05	-1.08526		-1.08526	0.246268	-4.40682	1.04897e-05	5.45781e-05
C4N14_RS10330	1524.52	-1.0865		-1.0865	0.135901	-7.99481	1.29771e-15	2.07235e-14
C4N14_RS01595	169.783	-1.09483		-1.09483	0.217164	-5.0415	4.61902e-07	3.05385e-06
C4N14_RS00030	199.891	-1.10641		-1.10641	0.221196	-5.00192	5.6763e-07	3.69405e-06
C4N14_RS07715	484.07	-1.12161		-1.12161	0.172871	-6.48814	8.69017e-11	9.11151e-10
C4N14_RS10600	80.1856	-1.12396		-1.12396	0.283874	-3.95937	7.5149e-05	0.000329134
C4N14_RS03555	604.555	-1.12785		-1.12785	0.161053	-7.00295	2.50623e-12	3.09698e-11
C4N14_RS02610	173.36	-1.1319		-1.1319	0.263285	-4.29914	1.7146e-05	8.53553e-05
C4N14_RS06695	1756.48	-1.13679		-1.13679	0.143588	-7.91699	2.43324e-15	3.85603e-14
C4N14_RS09150	1632.85	-1.14049		-1.14049	0.157298	-7.25049	4.15264e-13	5.49101e-12
C4N14_RS01755	895.426	-1.14235		-1.14235	0.158926	-7.18794	6.57757e-13	8.64243e-12
C4N14_RS04180	714.019	-1.15055		-1.15055	0.167608	-6.86454	6.67063e-12	7.82386e-11
C4N14_RS08980	5043.93	-1.15457		-1.15457	0.110947	-10.4064	2.31715e-25	5.79566e-24
C4N14_RS04185	558.435	-1.16321		-1.16321	0.154755	-7.51646	5.6278e-14	8.05746e-13
C4N14_RS08955	485.186	-1.19641		-1.19641	0.148849	-8.03778	9.14824e-16	1.49541e-14
C4N14_RS01135	52.9549	-1.21191		-1.21191	0.332628	-3.64344	0.000269021	0.00104335
C4N14_RS08975	3772.57	-1.23857		-1.23857	0.25234	-4.90834	9.18483e-07	5.76064e-06
C4N14_RS07070	1202.73	-1.24054		-1.24054	0.177049	-7.00677	2.4388e-12	3.0317e-11
C4N14_RS01580	88.5999	-1.27776		-1.27776	0.256884	-4.97407	6.5561e-07	4.18784e-06
C4N14_RS01390	15491.1	-1.33017		-1.33017	0.110218	-12.0685	1.54887e-33	5.10389e-32
C4N14_RS03560	147.937	-1.33073		-1.33073	0.245049	-5.43046	5.62084e-08	4.24323e-07
C4N14_RS03590	2712.74	-1.34257		-1.34257	0.112986	-11.8827	1.45651e-32	4.65185e-31
C4N14_RS05055	159.472	-1.34599		-1.34599	0.215087	-6.2579	3.90188e-10	3.83901e-09
C4N14_RS03595	1610.69	-1.36516		-1.36516	0.160589	-8.50098	1.88003e-17	3.36461e-16
C4N14_RS04350	215.895	-1.3824		-1.3824	0.194037	-7.12443	1.04515e-12	1.32301e-11
C4N14_RS02970	87.3267	-1.40783		-1.40783	0.2875	-4.89681	9.7403e-07	6.07233e-06
C4N14_RS03565	653.244	-1.40994		-1.40994	0.209024	-6.74534	1.52668e-11	1.74142e-10
C4N14_RS08960	342.481	-1.41463		-1.41463	0.205092	-6.89755	5.29064e-12	6.27621e-11
C4N14_RS01760	490.498	-1.43858		-1.43858	0.215916	-6.66269	2.68865e-11	2.95325e-10
C4N14_RS10685	2481.98	-1.44914		-1.44914	0.130877	-11.0726	1.70375e-28	4.71597e-27
C4N14_RS10590	52.7782	-1.47745		-1.47745	0.340175	-4.3432	1.40422e-05	7.09283e-05
C4N14_RS10750	19519.7	-1.48812		-1.48812	0.177404	-8.38833	4.93108e-17	8.53077e-16
C4N14_RS01395	9032.94	-1.51662		-1.51662	0.121096	-12.5242	5.50526e-36	1.87359e-34
C4N14_RS07200	3024.29	-1.5274		-1.5274	0.151164	-10.1042	5.29139e-24	1.29234e-22
C4N14_RS10565	19942.7	-1.52865		-1.52865	0.253675	-6.02601	1.68057e-09	1.52353e-08
C4N14_RS03600	2185.05	-1.54157		-1.54157	0.117258	-13.1469	1.77268e-39	6.69107e-38
C4N14_RS07780	61.1492	-1.5765		-1.5765	0.530199	-2.97341	0.00294508	0.00853909
C4N14_RS04970	283.616	-1.58336		-1.58336	0.166497	-9.50985	1.90932e-21	4.12889e-20
C4N14_RS10595	52.0374	-1.58535		-1.58535	0.328785	-4.82182	1.42252e-06	8.60975e-06
C4N14_RS04345	461.174	-1.59679		-1.59679	0.187155	-8.53189	1.4397e-17	2.59897e-16
C4N14_RS07785	82.6773	-1.63122		-1.63122	0.545049	-2.99279	0.00276439	0.00807155
C4N14_RS08965	894.282	-1.6674		-1.6674	0.158782	-10.5012	8.52828e-26	2.26984e-24
C4N14_RS04360	366.877	-1.67539		-1.67539	0.192552	-8.70097	3.29072e-18	5.99257e-17
C4N14_RS03605	269.526	-1.67721		-1.67721	0.185807	-9.02662	1.77051e-19	3.40332e-18
C4N14_RS06425	83.4163	-1.72876		-1.72876	0.296594	-5.8287	5.586e-09	4.69495e-08
C4N14_RS07195	1798.5	-1.78856		-1.78856	0.137268	-13.0297	8.29471e-39	3.02102e-37
C4N14_RS04355	223.034	-1.79818		-1.79818	0.199426	-9.01679	1.93684e-19	3.68887e-18
C4N14_RS10680	21393.3	-1.84666		-1.84666	0.114581	-16.1166	1.94997e-58	1.12448e-56
C4N14_RS06420	79.7916	-1.96242		-1.96242	0.281128	-6.98051	2.941e-12	3.59148e-11
C4N14_RS10605	66.0737	-1.97505		-1.97505	0.31622	-6.24582	4.21591e-10	4.08982e-09
C4N14_RS07240	8987.83	-2.13023		-2.13023	0.155318	-13.7152	8.23147e-43	3.41771e-41
C4N14_RS08970	254.578	-2.16578		-2.16578	0.190787	-11.3518	7.26156e-30	2.12324e-28
C4N14_RS10560	9319.08	-2.27005		-2.27005	0.434205	-5.22807	1.71287e-07	1.19326e-06
C4N14_RS09405	42.2085	-2.35086		-2.35086	0.58736	-4.00242	6.26979e-05	0.000283575
C4N14_RS09400	344.256	-2.37193		-2.37193	0.884535	-2.68155	0.00732811	0.019422
C4N14_RS07250	3632.57	-2.72628		-2.72628	0.142633	-19.1139	1.93426e-81	1.91215e-79
C4N14_RS07245	942.988	-2.84357		-2.84357	0.159327	-17.8474	3.02816e-71	2.02789e-69
C4N14_RS07255	5840.77	-2.87637		-2.87637	0.141888	-20.2721	2.26706e-91	2.47706e-89
C4N14_RS09390	531.966	-2.96446		-2.96446	1.08843	-2.7236	0.00645738	0.0174257
C4N14_RS07260	4939.2	-2.98522		-2.98522	0.12067	-24.7387	4.104e-135	7.09992e-133
C4N14_RS07285	3337.52	-2.98894		-2.98894	0.106342	-28.1069	8.05642e-174	2.09064e-171
C4N14_RS07265	2098.15	-3.01448		-3.01448	0.115595	-26.0779	6.49169e-150	1.49742e-147
C4N14_RS07270	2859.31	-3.04489		-3.04489	0.1215	-25.0609	1.32812e-138	2.50652e-136
C4N14_RS07280	4713.33	-3.04964		-3.04964	0.102387	-29.7854	6.03281e-195	1.78916e-192
C4N14_RS07275	2586.16	-3.05122		-3.05122	0.131292	-23.2399	1.79873e-119	2.66725e-117
C4N14_RS10650	8144.15	-5.02939		-5.02939	0.103553	-48.568	0	0
C4N14_RS10640	1247.49	-5.7778		-5.7778	0.182169	-31.7168	9.12965e-221	4.73829e-218
C4N14_RS10645	2554.01	-6.30049		-6.30049	0.179003	-35.1976	2.17468e-271	1.50488e-268
C4N14_RS05745	1716.54	0.987248			0.160457	6.15273	7.61583e-10	7.21939e-09
C4N14_RS06930	282.38	0.983388			0.166509	5.9059	3.50723e-09	3.05925e-08
C4N14_RS08305	17908.8	0.973812			0.119585	8.14324	3.84841e-16	6.34071e-15
C4N14_RS04975	120.653	0.970828			0.251813	3.85535	0.000115564	0.000484669
C4N14_RS01345	42.5704	0.966186			0.33973	2.84399	0.0044553	0.0124989
C4N14_RS10005	484.328	0.95736			0.159181	6.0143	1.80666e-09	1.62364e-08
C4N14_RS01600	7117.13	0.952713			0.141042	6.75481	1.43018e-11	1.64036e-10
C4N14_RS01920	776.563	0.952159			0.143628	6.62934	3.3718e-11	3.68413e-10
C4N14_RS01340	57.9147	0.948632			0.301977	3.1414	0.00168141	0.0052021
C4N14_RS08300	32991.4	0.947603			0.112344	8.4348	3.31768e-17	5.83687e-16
C4N14_RS02650	10685.6	0.947131			0.143177	6.61511	3.71279e-11	4.03547e-10
C4N14_RS02455	2895.48	0.939827			0.149574	6.28334	3.31375e-10	3.27588e-09
C4N14_RS04070	3959.79	0.93796			0.118722	7.90046	2.77869e-15	4.37012e-14
C4N14_RS08310	26516.8	0.930761			0.096609	9.63431	5.7275e-22	1.25161e-20
C4N14_RS10185	2747.34	0.923826			0.120031	7.69659	1.39742e-14	2.13312e-13
C4N14_RS05865	2792.48	0.92303			0.141199	6.53708	6.27303e-11	6.64429e-10
C4N14_RS00530	10904.9	0.920042			0.136762	6.72732	1.72817e-11	1.96048e-10
C4N14_RS03770	27900.9	0.915105			0.0970548	9.42874	4.15033e-21	8.88256e-20
C4N14_RS04825	2386.14	0.901688			0.124084	7.26676	3.68209e-13	4.932e-12
C4N14_RS03735	8864.02	0.900982			0.14206	6.34225	2.26439e-10	2.27096e-09
C4N14_RS06925	203.681	0.896087			0.231829	3.86529	0.000110956	0.000466285
C4N14_RS11080	181.926	0.894367			0.347969	2.57025	0.0101625	0.0256346
C4N14_RS03765	3262.52	0.890501			0.124508	7.15215	8.54267e-13	1.09947e-11
C4N14_RS02305	12471.4	0.884717			0.0957261	9.24218	2.41534e-20	4.96461e-19
C4N14_RS10000	407.188	0.879991			0.151324	5.81527	6.05355e-09	5.03023e-08
C4N14_RS09180	2214.19	0.877737			0.098895	8.87545	6.96534e-19	1.29108e-17
C4N14_RS10790	293.12	0.876029			0.197092	4.44478	8.79837e-06	4.63589e-05
C4N14_RS01245	3063.03	0.87421			0.20235	4.32028	1.55832e-05	7.81419e-05
C4N14_RS05860	271.252	0.872533			0.248341	3.51346	0.000442319	0.00159143
C4N14_RS05340	425.504	0.865501			0.164882	5.24923	1.52738e-07	1.07857e-06
C4N14_RS10210	2201.06	0.859667			0.131302	6.54727	5.86001e-11	6.23866e-10
C4N14_RS10065	232.867	0.857713			0.280759	3.05498	0.00225079	0.00672323
C4N14_RS02515	140.327	0.856768			0.206375	4.15151	3.30293e-05	0.00015763
C4N14_RS09175	2379.39	0.851103			0.115793	7.35021	1.97894e-13	2.70282e-12
C4N14_RS06565	3643.38	0.851096			0.135359	6.28768	3.22246e-10	3.20088e-09
C4N14_RS00515	27778.9	0.851004			0.107913	7.88599	3.12059e-15	4.87094e-14
C4N14_RS06280	22364.6	0.848898			0.108628	7.81473	5.50805e-15	8.53336e-14
C4N14_RS07310	582.129	0.846636			0.158914	5.32763	9.95028e-08	7.14767e-07
C4N14_RS04620	1473.38	0.844059			0.150861	5.59495	2.20682e-08	1.74196e-07
C4N14_RS01250	9148.13	0.843742			0.11261	7.49258	6.75346e-14	9.60287e-13
C4N14_RS01945	12154.5	0.838479			0.169114	4.95807	7.11969e-07	4.50624e-06
C4N14_RS07750	3790.53	0.830393			0.108927	7.62339	2.47091e-14	3.69036e-13
C4N14_RS01255	10120.6	0.824536			0.106309	7.75604	8.76219e-15	1.34743e-13
C4N14_RS05280	11527.9	0.824426			0.132141	6.23901	4.40348e-10	4.25192e-09
C4N14_RS01260	1405.51	0.823491			0.12571	6.55072	5.72586e-11	6.12726e-10
C4N14_RS00525	8196.45	0.822316			0.133706	6.15019	7.73889e-10	7.3027e-09
C4N14_RS04830	2122.67	0.812355			0.14693	5.52884	3.22347e-08	2.50634e-07
C4N14_RS01315	41.8538	0.807034			0.349454	2.30942	0.0209205	0.0486893
C4N14_RS08620	1981.71	0.804773			0.158539	5.07619	3.85069e-07	2.57872e-06
C4N14_RS00220	781.14	0.802451			0.122394	6.55629	5.51646e-11	5.93377e-10
C4N14_RS00535	16377	0.800574			0.0947223	8.4518	2.86848e-17	5.08971e-16
C4N14_RS05690	477.648	0.797329			0.181648	4.38943	1.13651e-05	5.85455e-05
C4N14_RS07745	1057.45	0.788743			0.130977	6.02202	1.72258e-09	1.55482e-08
C4N14_RS04065	518.709	0.785943			0.152709	5.14666	2.65167e-07	1.81081e-06
C4N14_RS02505	3292.79	0.783906			0.153711	5.09986	3.399e-07	2.29102e-06
C4N14_RS04605	2107.3	0.777656			0.111296	6.98729	2.8025e-12	3.44259e-11
C4N14_RS05285	8808.31	0.776958			0.129229	6.01224	1.82982e-09	1.63737e-08
C4N14_RS01965	5608.38	0.77607			0.164498	4.71782	2.38387e-06	1.39406e-05
C4N14_RS09885	139.163	0.773869			0.216877	3.56825	0.00035938	0.00133945
C4N14_RS03730	7858.97	0.773266			0.117019	6.60803	3.89477e-11	4.21122e-10
C4N14_RS06230	680.386	0.763199			0.174667	4.36944	1.24565e-05	6.33818e-05
C4N14_RS05680	468.249	0.757435			0.157739	4.80184	1.57216e-06	9.43293e-06
C4N14_RS00265	9983.71	0.757026			0.10871	6.96374	3.31348e-12	3.99929e-11
C4N14_RS08855	52.9071	0.755896			0.306449	2.46663	0.0136393	0.0331559
C4N14_RS03215	930.26	0.747108			0.127856	5.84335	5.116e-09	4.31741e-08
C4N14_RS03230	594.337	0.746799			0.161151	4.63417	3.58378e-06	2.02172e-05
C4N14_RS07755	4057.56	0.74663			0.143519	5.20232	1.96816e-07	1.36197e-06
C4N14_RS00540	27623.9	0.746558			0.101006	7.39123	1.45481e-13	2.04066e-12
C4N14_RS00520	11587.3	0.745483			0.111535	6.68385	2.32741e-11	2.5838e-10
C4N14_RS04280	1019.7	0.744571			0.125705	5.92316	3.15814e-09	2.76637e-08
C4N14_RS09740	6019.82	0.743301			0.117162	6.34419	2.23596e-10	2.25333e-09
C4N14_RS04905	249.27	0.738747			0.168888	4.37418	1.2189e-05	6.21731e-05
C4N14_RS02200	8591.12	0.735932			0.137348	5.35815	8.40762e-08	6.14585e-07
C4N14_RS08030	3831.99	0.732936			0.124588	5.88288	4.03189e-09	3.47311e-08
C4N14_RS03225	456.439	0.730991			0.158887	4.60069	4.21091e-06	2.33739e-05
C4N14_RS07315	539.895	0.727358			0.1352	5.37985	7.45469e-08	5.50745e-07
C4N14_RS05695	1003.5	0.725881			0.154122	4.70979	2.47975e-06	1.44606e-05
C4N14_RS03220	690.057	0.715044			0.13946	5.12723	2.94041e-07	1.99487e-06
C4N14_RS00330	136.226	0.709599			0.208055	3.41063	0.000648137	0.00226521
C4N14_RS00090	703.873	0.706312			0.185212	3.81352	0.000137	0.000567687
C4N14_RS05665	6582.6	0.706096			0.12759	5.53409	3.12851e-08	2.44165e-07
C4N14_RS11015	2123.96	0.704604			0.176539	3.99121	6.57362e-05	0.000294113
C4N14_RS01970	1933.63	0.701578			0.140382	4.99765	5.80339e-07	3.76495e-06
C4N14_RS07320	440.235	0.701099			0.170499	4.11203	3.9219e-05	0.000185464
C4N14_RS04425	20215.9	0.693368			0.112799	6.14692	7.90011e-10	7.38767e-09
C4N14_RS10530	467.831	0.691889			0.172915	4.00134	6.2986e-05	0.000284259
C4N14_RS04985	94.0296	0.691777			0.239723	2.88573	0.00390503	0.0109998
C4N14_RS01630	3305.62	0.688828			0.147236	4.6784	2.89127e-06	1.65352e-05
C4N14_RS01625	4920.81	0.684255			0.118537	5.77248	7.81122e-09	6.40952e-08
C4N14_RS03725	4781.82	0.684206			0.147111	4.65094	3.30421e-06	1.87419e-05
C4N14_RS03360	5675.31	0.682146			0.170508	4.00067	6.31633e-05	0.00028444
C4N14_RS06275	21902.7	0.682104			0.107364	6.3532	2.10882e-10	2.14603e-09
C4N14_RS04980	128.649	0.68005			0.245265	2.77271	0.00555909	0.0153263
C4N14_RS06915	289.565	0.672713			0.178475	3.76923	0.000163753	0.000666569
C4N14_RS04430	5575.3	0.671587			0.187705	3.57789	0.000346384	0.00130507
C4N14_RS01960	54467.3	0.669745			0.109824	6.09833	1.0718e-09	9.9333e-09
C4N14_RS04915	152.321	0.667698			0.209916	3.18078	0.00146879	0.00464111
C4N14_RS06780	6743.3	0.667498			0.179795	3.71255	0.000205179	0.000814608
C4N14_RS04415	9525.11	0.666351			0.110425	6.03442	1.59539e-09	1.45264e-08
C4N14_RS04420	22208.4	0.662154			0.107715	6.14726	7.8834e-10	7.38767e-09
C4N14_RS06235	944.726	0.661502			0.120094	5.50819	3.62532e-08	2.79783e-07
C4N14_RS04395	15346.2	0.660863			0.0987933	6.68934	2.24174e-11	2.50207e-10
C4N14_RS01325	143.496	0.659687			0.219848	3.00065	0.00269402	0.00791059
C4N14_RS03875	4518.22	0.655023			0.142697	4.59032	4.42577e-06	2.44359e-05
C4N14_RS06305	3941.3	0.649168			0.108004	6.01058	1.8486e-09	1.64708e-08
C4N14_RS04555	779.516	0.640418			0.136844	4.6799	2.87013e-06	1.64952e-05
C4N14_RS06240	959.757	0.636674			0.119226	5.34007	9.29101e-08	6.72061e-07
C4N14_RS02300	3831.6	0.635758			0.118625	5.35938	8.35092e-08	6.12598e-07
C4N14_RS00675	5374.28	0.626765			0.202005	3.10273	0.00191747	0.00580183
C4N14_RS01265	2452.29	0.624853			0.121258	5.15311	2.56208e-07	1.75541e-06
C4N14_RS05790	2939.66	0.623352			0.105834	5.8899	3.86437e-09	3.35667e-08
C4N14_RS10455	230.649	0.621697			0.175424	3.54397	0.000394144	0.00144822
C4N14_RS05380	55272.9	0.616174			0.104902	5.87378	4.25962e-09	3.63908e-08
C4N14_RS02350	994.964	0.616109			0.134429	4.58317	4.57978e-06	2.51524e-05
C4N14_RS00365	4285	0.615243			0.161718	3.80443	0.000142134	0.000586619
C4N14_RS04565	758.293	0.611862			0.155267	3.94071	8.12423e-05	0.000352106
C4N14_RS08635	2654.66	0.60859			0.223627	2.72145	0.00649963	0.0175009
C4N14_RS01305	326.563	0.606412			0.155848	3.89105	9.98115e-05	0.000422875
C4N14_RS10675	3300.56	0.605697			0.132212	4.58124	4.6222e-06	2.53184e-05
C4N14_RS00150	1840.83	0.605455			0.115599	5.23755	1.6272e-07	1.14124e-06
C4N14_RS02230	1439.32	0.604841			0.111849	5.40767	6.38485e-08	4.75088e-07
C4N14_RS11045	98.257	0.604039			0.25977	2.32529	0.0200567	0.0469422
C4N14_RS05795	9226.33	0.60387			0.167482	3.60558	0.000311454	0.00118421
C4N14_RS06760	2001.47	0.603068			0.184388	3.27065	0.00107301	0.0035135
C4N14_RS06525	3297.08	0.599661			0.115419	5.1955	2.04174e-07	1.40819e-06
C4N14_RS00155	1054.72	0.59798			0.113304	5.27764	1.30861e-07	9.33562e-07
C4N14_RS04400	12963.4	0.597693			0.0942638	6.34065	2.28799e-10	2.28359e-09
C4N14_RS08860	918.595	0.593288			0.144955	4.09292	4.2597e-05	0.000200071
C4N14_RS01220	538.625	0.589062			0.156005	3.77592	0.000159419	0.000651482
C4N14_RS10830	6690.38	0.589059			0.138931	4.23993	2.23592e-05	0.000108962
C4N14_RS04410	13997	0.588432			0.100593	5.84962	4.927e-09	4.17488e-08
C4N14_RS06300	1937.26	0.586616			0.114365	5.12933	2.90779e-07	1.9792e-06
C4N14_RS01660	544.609	0.584771			0.127009	4.60417	4.14118e-06	2.30485e-05
C4N14_RS01310	237.499	0.584089			0.178568	3.27095	0.00107187	0.0035135
C4N14_RS04655	376.752	0.581069			0.147268	3.94565	7.95831e-05	0.000346362
C4N14_RS05780	1635.32	0.580074			0.116278	4.98868	6.0792e-07	3.91939e-06
C4N14_RS01925	1070.08	0.576391			0.164271	3.50878	0.000450164	0.00161685
C4N14_RS07060	39165.1	0.573923			0.245841	2.33453	0.0195679	0.0460134
C4N14_RS09350	12724.4	0.567246			0.1177	4.81944	1.43963e-06	8.68798e-06
C4N14_RS05825	1031.78	0.565153			0.17812	3.17288	0.00150933	0.00474035
C4N14_RS05890	11548.3	0.562352			0.105403	5.33526	9.54095e-08	6.87743e-07
C4N14_RS02655	163.28	0.561345			0.235016	2.38854	0.0169156	0.0401794
C4N14_RS05640	5906.42	0.560116			0.161036	3.47821	0.000504772	0.00179436
C4N14_RS04560	440.633	0.558117			0.171684	3.25084	0.00115066	0.00372663
C4N14_RS07400	309.361	0.556287			0.156186	3.56169	0.000368474	0.00136355
C4N14_RS06920	159.57	0.549908			0.211044	2.60566	0.0091698	0.0236185
C4N14_RS00140	387.744	0.549177			0.158022	3.47532	0.000510243	0.00180762
C4N14_RS07340	752.824	0.547302			0.12732	4.29862	1.71862e-05	8.53553e-05
C4N14_RS01230	1528.07	0.547145			0.109161	5.01227	5.37914e-07	3.53389e-06
C4N14_RS03530	21873.6	0.545543			0.132906	4.10472	4.04806e-05	0.000190995
C4N14_RS01765	1229.71	0.544128			0.158894	3.42447	0.000616004	0.00216383
C4N14_RS03865	1254.65	0.542207			0.11766	4.60826	4.06051e-06	2.26602e-05
C4N14_RS08070	418.397	0.54164			0.167965	3.22473	0.00126093	0.00403965
C4N14_RS06120	6435.04	0.541046			0.112896	4.79242	1.64785e-06	9.85863e-06
C4N14_RS03380	396.442	0.537608			0.150716	3.56702	0.000361058	0.00134089
C4N14_RS07725	1988.1	0.536943			0.133707	4.01582	5.92403e-05	0.000268522
C4N14_RS03855	3078.03	0.533997			0.118223	4.51689	6.27559e-06	3.37516e-05
C4N14_RS10610	3477.35	0.532236			0.113079	4.70678	2.51655e-06	1.46341e-05
C4N14_RS00305	24666.6	0.5313			0.116372	4.56551	4.98274e-06	2.715e-05
C4N14_RS06080	5434.33	0.530454			0.0919423	5.76942	7.9543e-09	6.50123e-08
C4N14_RS10070	1086.79	0.527957			0.212256	2.48735	0.0128697	0.0316183
C4N14_RS00085	635.925	0.527386			0.176132	2.99427	0.00275106	0.00804394
C4N14_RS00145	252.044	0.526691			0.179909	2.92754	0.0034165	0.00975605
C4N14_RS10020	1527.54	0.523999			0.13195	3.97119	7.15158e-05	0.000315216
C4N14_RS08065	1374.8	0.51747			0.129897	3.98371	6.78471e-05	0.000302255
C4N14_RS10670	573.1	0.517297			0.141512	3.65549	0.00025669	0.00100356
C4N14_RS07305	498.149	0.512973			0.163326	3.14079	0.00168495	0.0052053
C4N14_RS05290	6558.84	0.512068			0.143577	3.56649	0.00036179	0.00134121
C4N14_RS06415	30594.9	0.511345			0.154653	3.30641	0.000945006	0.00313392
C4N14_RS05700	1061.51	0.51124			0.14107	3.624	0.000290076	0.00110902
C4N14_RS07560	2665.45	0.506324			0.154283	3.28179	0.0010315	0.00339612
C4N14_RS04610	10962.6	0.504218			0.102526	4.91797	8.74468e-07	5.5012e-06
C4N14_RS07335	756.18	0.502088			0.137967	3.6392	0.000273491	0.00105533
C4N14_RS01665	420.883	0.501222			0.139848	3.58405	0.000338302	0.00127694
C4N14_RS04405	27338.5	0.499842			0.122371	4.08464	4.41459e-05	0.000206412
C4N14_RS01270	1826.83	0.499805			0.113925	4.38715	1.14846e-05	5.90149e-05
C4N14_RS00670	8715.23	0.497847			0.115422	4.31327	1.60861e-05	8.02757e-05
C4N14_RS09365	2898.38	0.497701			0.103402	4.81328	1.48474e-06	8.93428e-06
C4N14_RS03860	876.433	0.493136			0.131716	3.74393	0.000181161	0.000728856
C4N14_RS06800	2916.5	0.490076			0.102688	4.77246	1.81986e-06	1.08253e-05
C4N14_RS01215	2271.91	0.487816			0.121051	4.02983	5.58174e-05	0.000254675
C4N14_RS07330	1047.79	0.487287			0.125082	3.89574	9.78983e-05	0.000415617
C4N14_RS03520	4684.98	0.48707			0.110715	4.39932	1.08593e-05	5.62192e-05
C4N14_RS07455	2405.82	0.486215			0.149209	3.25861	0.00111961	0.00364311
C4N14_RS05645	2267.15	0.486203			0.120519	4.03424	5.478e-05	0.0002516
C4N14_RS03385	581.202	0.483529			0.147346	3.28159	0.00103225	0.00339612
C4N14_RS06940	193.268	0.481062			0.193297	2.48872	0.0128204	0.0315344
C4N14_RS06295	1465.65	0.481004			0.153893	3.12557	0.00177461	0.00543884
C4N14_RS03805	768.301	0.480676			0.133824	3.59186	0.000328324	0.00124153
C4N14_RS01635	1692.18	0.480315			0.134281	3.57695	0.000347625	0.00130737
C4N14_RS03205	2237.37	0.478265			0.102791	4.65281	3.27442e-06	1.86238e-05
C4N14_RS02700	266.585	0.476178			0.163426	2.91373	0.00357141	0.0101704
C4N14_RS05635	4309.36	0.474118			0.109099	4.34576	1.38793e-05	7.02766e-05
C4N14_RS01725	19674.5	0.472965			0.149224	3.16949	0.00152705	0.00478875
C4N14_RS09880	62487.6	0.472427			0.160994	2.93444	0.00334147	0.00958133
C4N14_RS00270	10120.1	0.472055			0.100746	4.68559	2.79157e-06	1.6098e-05
C4N14_RS08820	727.344	0.471063			0.139581	3.37484	0.000738599	0.00253863
C4N14_RS06805	1458.8	0.469323			0.147629	3.17908	0.00147744	0.00466135
C4N14_RS06290	10242	0.468509			0.125928	3.72046	0.000198857	0.00079543
C4N14_RS07325	570.615	0.468023			0.137937	3.39303	0.00069125	0.00240374
C4N14_RS09225	207.959	0.467045			0.187338	2.49306	0.0126649	0.0312261
C4N14_RS06045	33772.9	0.465269			0.123487	3.76777	0.000164715	0.000669176
C4N14_RS03620	676.031	0.465189			0.136908	3.39782	0.00067924	0.00236594
C4N14_RS01670	697.562	0.462851			0.129551	3.57273	0.000353274	0.00132382
C4N14_RS07365	1186.35	0.45786			0.113571	4.03148	5.54262e-05	0.000253447
C4N14_RS01275	1293.89	0.456613			0.178602	2.5566	0.0105702	0.0265985
C4N14_RS05020	3183.39	0.451256			0.12413	3.63535	0.000277599	0.00106919
C4N14_RS10375	3952.24	0.449401			0.115338	3.89639	9.76379e-05	0.000415617
C4N14_RS01715	656.622	0.444355			0.168971	2.62977	0.00854438	0.0220898
C4N14_RS08170	1471.6	0.443032			0.125343	3.53455	0.000408475	0.00149295
C4N14_RS01225	415.925	0.44107			0.161961	2.7233	0.00646329	0.0174257
C4N14_RS04275	1421.42	0.440616			0.138652	3.17785	0.00148369	0.00467398
C4N14_RS07960	2233.21	0.439968			0.132309	3.3253	0.000883245	0.00295745
C4N14_RS03170	1133.18	0.439773			0.158136	2.78099	0.00541942	0.015001
C4N14_RS05550	901.82	0.439004			0.16449	2.66888	0.00761041	0.0200243
C4N14_RS02160	2963.52	0.436112			0.116185	3.7536	0.000174311	0.000706777
C4N14_RS09465	1051.99	0.435403			0.160634	2.71053	0.00671762	0.0179482
C4N14_RS02225	2113.46	0.433646			0.122638	3.53599	0.000406248	0.00148743
C4N14_RS00370	2769.28	0.433366			0.156373	2.77137	0.00558216	0.0153694
C4N14_RS03370	389.426	0.432374			0.142479	3.03466	0.00240809	0.0071526
C4N14_RS08580	2193.55	0.431858			0.135594	3.18494	0.00144784	0.00458887
C4N14_RS08570	4000.95	0.431565			0.110532	3.90443	9.44471e-05	0.000404273
C4N14_RS08590	2374.44	0.431301			0.136871	3.15116	0.00162623	0.00506156
C4N14_RS04910	298.717	0.431066			0.175818	2.45177	0.0142155	0.0345163
C4N14_RS01620	3351.87	0.430142			0.139821	3.07638	0.00209531	0.00629504
C4N14_RS09345	2985.37	0.427458			0.116376	3.67308	0.000239644	0.000942238
C4N14_RS06090	5116.43	0.426946			0.132534	3.22141	0.00127563	0.00408045
C4N14_RS09360	709.583	0.424325			0.139828	3.03463	0.00240832	0.0071526
C4N14_RS03800	2182.7	0.42369			0.119607	3.54234	0.000396593	0.00145464
C4N14_RS06795	1559.72	0.423144			0.153535	2.75602	0.00585097	0.0159824
C4N14_RS05785	205.699	0.423023			0.179493	2.35677	0.0184345	0.0436374
C4N14_RS10400	4960.19	0.421979			0.139536	3.02416	0.00249325	0.00735224
C4N14_RS07385	604.874	0.420176			0.133472	3.14804	0.00164369	0.00510676
C4N14_RS00625	611.783	0.419201			0.154542	2.71254	0.00667698	0.0178626
C4N14_RS08055	2627.01	0.418459			0.0950048	4.40461	1.05974e-05	5.50007e-05
C4N14_RS06105	6147.22	0.417943			0.10366	4.03187	5.53356e-05	0.000253447
C4N14_RS07370	720.753	0.417389			0.132181	3.15772	0.00159008	0.00497139
C4N14_RS07565	1671.52	0.416299			0.136759	3.04402	0.0023344	0.00696294
C4N14_RS09820	3078.94	0.415994			0.155836	2.66943	0.00759806	0.0200172
C4N14_RS02625	7111.77	0.415856			0.151332	2.74797	0.00599657	0.0163157
C4N14_RS00825	1316.36	0.414881			0.129713	3.19845	0.0013817	0.00439267
C4N14_RS07380	487.027	0.410014			0.141086	2.90613	0.00365925	0.0103779
C4N14_RS04155	959.502	0.405993			0.159339	2.54798	0.0108348	0.0271984
C4N14_RS06125	2722.96	0.405119			0.0956816	4.23404	2.29533e-05	0.000111595
C4N14_RS09825	4789.66	0.40495			0.133479	3.03382	0.00241482	0.00716165
C4N14_RS03550	5482.64	0.404794			0.12933	3.12992	0.00174851	0.00537764
C4N14_RS01605	2552.72	0.398963			0.15011	2.6578	0.00786525	0.0205824
C4N14_RS10480	666.19	0.398051			0.127085	3.13216	0.00173527	0.00534484
C4N14_RS04035	656.375	0.397486			0.128395	3.0958	0.00196284	0.00591654
C4N14_RS00475	303.5	0.39559			0.168493	2.34781	0.018884	0.0445997
C4N14_RS03795	1271.22	0.39519			0.14739	2.68125	0.00733469	0.019422
C4N14_RS06740	3069.19	0.394837			0.117925	3.34821	0.000813353	0.00275003
C4N14_RS07395	1012.75	0.394757			0.12571	3.14021	0.00168826	0.00520777
C4N14_RS02460	831.072	0.393599			0.144491	2.72403	0.00644906	0.0174257
C4N14_RS10930	2030.17	0.390227			0.146813	2.658	0.00786064	0.0205824
C4N14_RS00165	74530.6	0.389212			0.147742	2.6344	0.00842854	0.0218175
C4N14_RS04715	2582.88	0.385786			0.132522	2.9111	0.00360153	0.0102282
C4N14_RS07185	1697.32	0.384141			0.116048	3.3102	0.0009323	0.00310559
C4N14_RS08615	1727.46	0.383584			0.151935	2.52466	0.0115809	0.0288965
C4N14_RS08165	1108.41	0.383159			0.122823	3.1196	0.00181099	0.00553698
C4N14_RS06405	781.108	0.380006			0.15164	2.50598	0.0122113	0.0302514
C4N14_RS03325	320.863	0.378858			0.164481	2.30335	0.0212591	0.0493667
C4N14_RS04190	4682.25	0.377444			0.104499	3.61193	0.000303924	0.0011577
C4N14_RS00160	1027.36	0.377289			0.145923	2.58553	0.00972289	0.0247362
C4N14_RS08390	721.611	0.376263			0.121011	3.10932	0.00187516	0.00569962
C4N14_RS03525	28027.3	0.3744			0.116084	3.22524	0.00125866	0.00403862
C4N14_RS06970	1612.39	0.372267			0.142836	2.60627	0.00915352	0.0236059
C4N14_RS10895	1009.82	0.370397			0.158719	2.33367	0.019613	0.0460134
C4N14_RS08765	8639.41	0.36914			0.109866	3.35991	0.000779667	0.00267094
C4N14_RS06435	1432.71	0.368991			0.138691	2.66053	0.00780169	0.0204757
C4N14_RS08050	584.218	0.366247			0.15	2.44164	0.0146206	0.0353756
C4N14_RS04705	2381.3	0.36482			0.12059	3.0253	0.00248385	0.00733495
C4N14_RS08770	3950.21	0.362663			0.120923	2.99913	0.00270749	0.0079389
C4N14_RS10150	10916.7	0.362272			0.0994199	3.64386	0.000268577	0.00104335
C4N14_RS07180	1858.52	0.357434			0.117555	3.04056	0.00236135	0.00703324
C4N14_RS06110	1988.86	0.356864			0.144599	2.46796	0.0135885	0.0330713
C4N14_RS00620	850.097	0.355462			0.142205	2.49965	0.0124317	0.030724
C4N14_RS09240	1542.01	0.354629			0.141409	2.50783	0.0121476	0.0301296
C4N14_RS04335	1878.14	0.353382			0.124486	2.83873	0.00452933	0.0126894
C4N14_RS06900	4421.09	0.351527			0.11928	2.94707	0.00320796	0.00922401
C4N14_RS06485	3114.62	0.351269			0.107638	3.26344	0.00110068	0.00359277
C4N14_RS08130	2055.85	0.346291			0.126676	2.73368	0.0062631	0.0169742
C4N14_RS10730	3580.24	0.345573			0.105718	3.26883	0.00107994	0.00353065
C4N14_RS04550	1078.07	0.345045			0.13708	2.51711	0.0118323	0.0294885
C4N14_RS06810	3284.45	0.344175			0.102697	3.35135	0.000804181	0.00272791
C4N14_RS00470	1683.13	0.343131			0.117151	2.92897	0.00340092	0.00972493
C4N14_RS06395	6015.76	0.338258			0.11718	2.88665	0.00389372	0.0109828
C4N14_RS06065	1848	0.336619			0.135668	2.4812	0.0130942	0.0319809
C4N14_RS03165	553.602	0.335632			0.140264	2.39286	0.0167178	0.0397551
C4N14_RS09615	2926.7	0.335525			0.0982738	3.41419	0.000639722	0.00223957
C4N14_RS09340	2458.97	0.335468			0.107577	3.11839	0.0018184	0.00555146
C4N14_RS05265	1560.03	0.333967			0.129298	2.58293	0.00979648	0.0248018
C4N14_RS08835	3967.71	0.330464			0.0985029	3.35487	0.000794024	0.00270384
C4N14_RS08175	2850.94	0.3301			0.131335	2.51343	0.0119562	0.029726
C4N14_RS01385	3749.49	0.325719			0.120349	2.70645	0.00680061	0.0181233
C4N14_RS10725	2656.7	0.322229			0.120455	2.67509	0.00747087	0.0197071
C4N14_RS06615	808.685	0.320237			0.120617	2.65498	0.00793121	0.020659
C4N14_RS06825	8573.54	0.319451			0.0967111	3.30315	0.00095606	0.00316552
C4N14_RS00585	2866.8	0.316485			0.127459	2.48302	0.0130273	0.0318924
C4N14_RS06115	1352.83	0.31551			0.106202	2.97084	0.00296989	0.00859901
C4N14_RS03655	754.896	0.315023			0.128977	2.44248	0.0145867	0.035335
C4N14_RS06095	6626.02	0.313959			0.0984128	3.19022	0.00142164	0.00451274
C4N14_RS08585	2222.08	0.313305			0.135202	2.31731	0.0204868	0.0477871
C4N14_RS06130	3150.73	0.304899			0.117818	2.58788	0.00965696	0.0245986
C4N14_RS06135	2924.75	0.301652			0.130666	2.30857	0.0209674	0.0487439
C4N14_RS06570	3529.74	0.301346			0.120587	2.49898	0.012455	0.0307451
C4N14_RS08155	1545.74	0.29278			0.1079	2.71345	0.00665871	0.0178598
C4N14_RS04245	2655.66	0.29255			0.115824	2.52581	0.0115431	0.0288369
C4N14_RS07355	1318.51	0.290341			0.112378	2.5836	0.00977758	0.0247842
C4N14_RS07190	5337.25	0.287354			0.102524	2.80279	0.00506624	0.0140797
C4N14_RS08665	3957.17	0.285991			0.122043	2.34337	0.0191106	0.0450836
C4N14_RS10905	1189.82	0.285577			0.12053	2.36934	0.01782	0.042231
C4N14_RS01210	1680.58	0.274466			0.105602	2.59907	0.00934776	0.0238989
C4N14_RS08385	1491.85	0.273386			0.109254	2.5023	0.0123389	0.030531
C4N14_RS01180	22994.8	0.270785			0.0975112	2.77697	0.00548686	0.0151472
C4N14_RS04615	4869.94	0.265392			0.113725	2.33362	0.0196155	0.0460134
C4N14_RS04845	2807.32	0.260661			0.104612	2.49168	0.0127139	0.0313096
C4N14_RS02370	3450.89	0.25433			0.107229	2.37183	0.0177001	0.0419947
C4N14_RS06540	8355.96	0.248692			0.107014	2.32392	0.0201299	0.0470604
C4N14_RS10715	4598.37	0.242859			0.0954305	2.54488	0.0109316	0.027375
C4N14_RS03535	5527.37	0.237136			0.0986295	2.40431	0.0162029	0.0387079
C4N14_RS10690	8364.1	0.233763			0.101088	2.31246	0.0207525	0.0483526
C4N14_RS02385	4229.91	-0.258156			0.106354	-2.42732	0.0152108	0.0365482
C4N14_RS05155	9826.75	-0.263572			0.0955508	-2.75844	0.00580771	0.0158851
C4N14_RS09940	1534.69	-0.265821			0.108513	-2.44966	0.0142991	0.0346786
C4N14_RS09945	1011.8	-0.268739			0.111508	-2.41004	0.0159506	0.0381756
C4N14_RS05605	1257.19	-0.277776			0.11406	-2.43535	0.0148772	0.0358712
C4N14_RS08460	1622.5	-0.282472			0.113668	-2.48507	0.0129527	0.0317847
C4N14_RS03695	3613.75	-0.286198			0.111551	-2.56562	0.0102991	0.0259478
C4N14_RS05730	40401.9	-0.288714			0.12042	-2.39755	0.0165051	0.0393394
C4N14_RS08400	4681.56	-0.293346			0.112661	-2.6038	0.00921959	0.023688
C4N14_RS08090	1943.78	-0.299696			0.10186	-2.94222	0.00325866	0.00935681
C4N14_RS10840	2942.64	-0.303255			0.0963423	-3.14769	0.00164568	0.00510676
C4N14_RS06325	1608.78	-0.30372			0.116462	-2.60789	0.00911021	0.0235234
C4N14_RS02935	4806.97	-0.30542			0.115722	-2.63926	0.00830876	0.0215612
C4N14_RS02890	9670.65	-0.306824			0.121163	-2.53232	0.0113311	0.0283414
C4N14_RS00325	18786.1	-0.307685			0.118297	-2.60096	0.00929619	0.0238258
C4N14_RS10845	2841.18	-0.311454			0.100393	-3.10234	0.00191997	0.00580183
C4N14_RS00320	17123	-0.316486			0.114546	-2.76296	0.00572803	0.0157086
C4N14_RS03945	619.18	-0.318021			0.136247	-2.33416	0.0195875	0.0460134
C4N14_RS00855	2023.73	-0.31951			0.119418	-2.67557	0.00746024	0.0197041
C4N14_RS04140	18813.8	-0.328334			0.107028	-3.06775	0.00215677	0.00646096
C4N14_RS10850	6077.61	-0.329921			0.103627	-3.18373	0.00145391	0.0046011
C4N14_RS09450	1867.79	-0.330187			0.126928	-2.60138	0.00928496	0.0238258
C4N14_RS09965	7023.45	-0.331425			0.133476	-2.48302	0.0130273	0.0318924
C4N14_RS08735	3864.05	-0.333549			0.10157	-3.28393	0.0010237	0.00337869
C4N14_RS09860	11250.4	-0.333928			0.0987917	-3.38013	0.000724521	0.00249851
C4N14_RS01955	1574.11	-0.335327			0.133289	-2.51579	0.0118765	0.0295631
C4N14_RS02095	1944.2	-0.336402			0.101239	-3.32285	0.000891023	0.0029739
C4N14_RS05065	12422.9	-0.336525			0.111223	-3.02568	0.00248074	0.00733495
C4N14_RS07905	9162.8	-0.336958			0.125796	-2.6786	0.00739312	0.0195517
C4N14_RS07855	17783.3	-0.341765			0.108737	-3.14306	0.00167193	0.00518049
C4N14_RS06340	1251.45	-0.342438			0.124114	-2.75906	0.00579672	0.015876
C4N14_RS01885	19138.8	-0.342578			0.126101	-2.71669	0.00659389	0.0177088
C4N14_RS03120	1677.33	-0.342933			0.141873	-2.41719	0.0156408	0.0374947
C4N14_RS00785	18466.9	-0.343448			0.105937	-3.24201	0.00118688	0.00383199
C4N14_RS00870	1103.01	-0.343651			0.110446	-3.11148	0.0018615	0.00566639
C4N14_RS10855	1790.8	-0.344237			0.133187	-2.58462	0.00974864	0.0247713
C4N14_RS06055	1425.16	-0.344317			0.122135	-2.81915	0.00481507	0.0134176
C4N14_RS05305	1260.97	-0.347838			0.120685	-2.88221	0.00394901	0.0111086
C4N14_RS08505	1786.62	-0.349256			0.144932	-2.40979	0.0159617	0.0381756
C4N14_RS06040	1185.93	-0.352106			0.150719	-2.33618	0.019482	0.0459077
C4N14_RS01530	7517.48	-0.353261			0.105527	-3.34757	0.000815225	0.00275188
C4N14_RS07575	375.252	-0.357176			0.146751	-2.4339	0.0149372	0.035974
C4N14_RS08350	3269.33	-0.359905			0.127657	-2.81931	0.00481265	0.0134176
C4N14_RS04760	6067.48	-0.363648			0.127311	-2.85638	0.00428504	0.0120376
C4N14_RS09520	6781.1	-0.369504			0.105143	-3.51428	0.000440941	0.00158922
C4N14_RS02725	312.744	-0.370711			0.15209	-2.43745	0.0147914	0.0357295
C4N14_RS09515	2323.48	-0.370764			0.123371	-3.00529	0.00265327	0.00780195
C4N14_RS09550	1630.39	-0.372339			0.104251	-3.57157	0.000354849	0.00132733
C4N14_RS03690	4699.84	-0.372602			0.110155	-3.38254	0.000718178	0.0024849
C4N14_RS05045	6224.25	-0.373822			0.120359	-3.10589	0.00189708	0.0057578
C4N14_RS09630	568.896	-0.375069			0.126503	-2.96489	0.00302789	0.00875474
C4N14_RS05370	2001.52	-0.378395			0.10388	-3.64261	0.000269885	0.00104335
C4N14_RS06860	2623.38	-0.379925			0.125464	-3.02817	0.00246041	0.00728648
C4N14_RS08345	3838.3	-0.380888			0.113701	-3.34992	0.000808362	0.00273762
C4N14_RS07210	4219.05	-0.381347			0.135417	-2.81609	0.00486119	0.0135279
C4N14_RS09445	6153.9	-0.381741			0.109452	-3.48776	0.00048708	0.00173742
C4N14_RS03505	4548.58	-0.385546			0.0972781	-3.96334	7.39085e-05	0.000324385
C4N14_RS00780	24362	-0.387363			0.133769	-2.89576	0.00378239	0.0106979
C4N14_RS08470	1030.91	-0.389602			0.126789	-3.07282	0.00212043	0.00636129
C4N14_RS04755	2914.15	-0.392037			0.114768	-3.41592	0.000635673	0.00222915
C4N14_RS00570	417.667	-0.392174			0.143091	-2.74072	0.00613043	0.0166363
C4N14_RS09640	785.425	-0.392369			0.147646	-2.65751	0.00787209	0.0205824
C4N14_RS05365	2578.57	-0.392954			0.132993	-2.95471	0.00312967	0.00903644
C4N14_RS02940	1436.58	-0.393994			0.154167	-2.55562	0.0105998	0.0266406
C4N14_RS09535	2110.25	-0.393999			0.120157	-3.27904	0.00104161	0.00342148
C4N14_RS00070	2298.07	-0.394028			0.114197	-3.45042	0.000559711	0.00197428
C4N14_RS04750	6486.08	-0.396875			0.105917	-3.74703	0.000178943	0.000722735
C4N14_RS05360	2313.56	-0.3973			0.149542	-2.65678	0.00788915	0.0206011
C4N14_RS04740	2771.81	-0.402196			0.170746	-2.35552	0.0184968	0.0437351
C4N14_RS08730	5258.96	-0.402244			0.0944648	-4.25814	2.06135e-05	0.000100691
C4N14_RS04585	5455.43	-0.402819			0.112924	-3.56717	0.000360857	0.00134089
C4N14_RS08235	662.292	-0.402853			0.166602	-2.41805	0.0156038	0.0374491
C4N14_RS07850	3359.01	-0.405799			0.153994	-2.63516	0.00840965	0.0217958
C4N14_RS07915	2658.97	-0.408268			0.123818	-3.29733	0.000976092	0.0032267
C4N14_RS09195	11605.8	-0.412327			0.128534	-3.20793	0.00133693	0.0042634
C4N14_RS07045	1077.58	-0.414559			0.131278	-3.15788	0.00158922	0.00497139
C4N14_RS03610	11494.4	-0.415559			0.132877	-3.12738	0.00176371	0.00541636
C4N14_RS09925	653.792	-0.415622			0.157076	-2.64598	0.00814535	0.0211636
C4N14_RS04145	4397.33	-0.416914			0.101327	-4.11455	3.87931e-05	0.000183869
C4N14_RS04650	60683	-0.418484			0.160997	-2.59933	0.0093406	0.0238989
C4N14_RS06160	664.208	-0.420146			0.162169	-2.59079	0.00957545	0.0244209
C4N14_RS02595	837.901	-0.422681			0.155818	-2.71266	0.00667453	0.0178626
C4N14_RS07950	628.133	-0.42433			0.13142	-3.22881	0.00124307	0.00399475
C4N14_RS01080	415.677	-0.424504			0.141707	-2.99564	0.00273866	0.00801899
C4N14_RS07920	2218.12	-0.42473			0.130579	-3.25267	0.00114326	0.00371424
C4N14_RS02400	361.717	-0.425257			0.145642	-2.91989	0.0035016	0.00998533
C4N14_RS08475	2537.27	-0.426208			0.131614	-3.23832	0.00120237	0.00387596
C4N14_RS06470	33279.7	-0.426589			0.15233	-2.80043	0.00510353	0.0141644
C4N14_RS09655	1058.52	-0.427866			0.145137	-2.94802	0.0031982	0.0092087
C4N14_RS03680	10263.9	-0.429847			0.108887	-3.94765	7.89218e-05	0.00034493
C4N14_RS10305	1487.64	-0.43004			0.122879	-3.49971	0.000465773	0.00166931
C4N14_RS04940	2673.72	-0.431071			0.187309	-2.30139	0.0213694	0.0495675
C4N14_RS03685	4484.74	-0.431433			0.127326	-3.38841	0.000702998	0.00243643
C4N14_RS09905	306.262	-0.432015			0.185621	-2.3274	0.019944	0.046731
C4N14_RS01900	10246.3	-0.432134			0.104328	-4.14208	3.44164e-05	0.000163873
C4N14_RS05190	3266.74	-0.43215			0.110922	-3.89597	9.78075e-05	0.000415617
C4N14_RS01870	19363.9	-0.432261			0.116377	-3.71431	0.000203758	0.000811904
C4N14_RS05270	1783.64	-0.433647			0.10768	-4.0272	5.64452e-05	0.000256974
C4N14_RS06875	2662.84	-0.434572			0.119292	-3.64293	0.000269551	0.00104335
C4N14_RS00315	76358.9	-0.436011			0.115087	-3.78855	0.00015153	0.000622922
C4N14_RS00775	14320.4	-0.436749			0.118515	-3.68519	0.000228536	0.000901979
C4N14_RS04730	4240.2	-0.4369			0.125346	-3.48557	0.000491094	0.00174873
C4N14_RS06710	3070.86	-0.436995			0.146943	-2.97392	0.00294024	0.00853697
C4N14_RS05060	21978.2	-0.439125			0.155748	-2.81946	0.00481049	0.0134176
C4N14_RS04735	4405.74	-0.440394			0.160148	-2.74992	0.00596105	0.0162617
C4N14_RS09590	1091.27	-0.440485			0.140942	-3.12529	0.00177627	0.00543884
C4N14_RS10130	4199.22	-0.442763			0.131822	-3.35879	0.000782856	0.00267744
C4N14_RS06715	2976.55	-0.443038			0.173989	-2.54636	0.0108853	0.0272922
C4N14_RS05900	756.995	-0.445561			0.12914	-3.45021	0.000560141	0.00197428
C4N14_RS05905	1315.66	-0.445774			0.113849	-3.91548	9.02237e-05	0.000386992
C4N14_RS01865	10959.1	-0.446957			0.165865	-2.69471	0.00704494	0.0187457
C4N14_RS09440	1667.9	-0.447587			0.115452	-3.87682	0.00010583	0.000446551
C4N14_RS09145	809.281	-0.448117			0.186793	-2.399	0.0164399	0.0392289
C4N14_RS03460	2277.14	-0.448967			0.114366	-3.92569	8.64808e-05	0.000371706
C4N14_RS09130	875.822	-0.452852			0.136143	-3.3263	0.000880078	0.0029516
C4N14_RS00050	2353.54	-0.453735			0.12094	-3.75172	0.000175624	0.000710713
C4N14_RS05525	4312.43	-0.454479			0.135566	-3.35246	0.000800975	0.00272148
C4N14_RS03670	1219.96	-0.455284			0.130105	-3.49936	0.000466379	0.00166931
C4N14_RS06585	17362.5	-0.462046			0.125127	-3.69261	0.000221961	0.000877697
C4N14_RS03495	1057.16	-0.463976			0.149041	-3.11307	0.00185153	0.00564432
C4N14_RS05040	4450.22	-0.464624			0.167987	-2.76583	0.00567778	0.0155914
C4N14_RS01085	1451.48	-0.465131			0.119816	-3.88206	0.000103576	0.000437932
C4N14_RS03005	251.6	-0.466829			0.180078	-2.59237	0.00953165	0.0243391
C4N14_RS00575	1041.01	-0.467262			0.138398	-3.37623	0.000734868	0.00252999
C4N14_RS09930	3480.55	-0.467699			0.100814	-4.63924	3.49697e-06	1.97812e-05
C4N14_RS02015	4753.29	-0.470068			0.177139	-2.65367	0.00796219	0.0207137
C4N14_RS07910	5722.89	-0.470258			0.115818	-4.06031	4.90085e-05	0.000227762
C4N14_RS03965	185.065	-0.470627			0.182272	-2.58201	0.00982279	0.0248381
C4N14_RS09720	3076.3	-0.472301			0.110189	-4.28626	1.81705e-05	9.00285e-05
C4N14_RS02465	6852.42	-0.474105			0.154975	-3.05924	0.00221902	0.00663787
C4N14_RS02930	765.666	-0.47575			0.125304	-3.79675	0.000146603	0.000603866
C4N14_RS09980	5917.93	-0.477888			0.112997	-4.2292	2.34523e-05	0.000113755
C4N14_RS08265	683.124	-0.478841			0.16547	-2.89382	0.00380589	0.0107497
C4N14_RS10835	558.288	-0.478998			0.132492	-3.61531	0.000299991	0.00114482
C4N14_RS06575	7373.07	-0.481311			0.186268	-2.58398	0.00976687	0.0247842
C4N14_RS09235	275.181	-0.481668			0.155808	-3.09141	0.00199206	0.00599351
C4N14_RS01075	2272.88	-0.481719			0.138587	-3.47593	0.000509091	0.00180662
C4N14_RS05535	998.266	-0.485053			0.121854	-3.98061	6.87387e-05	0.000305571
C4N14_RS04690	5506.13	-0.48535			0.0968726	-5.01019	5.43758e-07	3.56102e-06
C4N14_RS09510	2982.63	-0.488334			0.162416	-3.00668	0.00264116	0.00777737
C4N14_RS08320	533.8	-0.489823			0.155428	-3.15144	0.00162467	0.00506156
C4N14_RS10585	124.184	-0.490965			0.21182	-2.31784	0.0204581	0.0477739
C4N14_RS05840	563.068	-0.491593			0.1588	-3.09568	0.00196363	0.00591654
C4N14_RS00765	27507.2	-0.494066			0.133001	-3.71476	0.0002034	0.000811904
C4N14_RS07520	610.145	-0.494187			0.147897	-3.34143	0.000833479	0.00280893
C4N14_RS09585	250.228	-0.495246			0.203202	-2.43721	0.0148012	0.0357295
C4N14_RS09850	2260.49	-0.49542			0.125627	-3.94358	8.0275e-05	0.000348642
C4N14_RS09680	9830.39	-0.496687			0.181852	-2.73126	0.0063092	0.0170768
C4N14_RS04770	4317.47	-0.496763			0.120526	-4.12164	3.7619e-05	0.000178712
C4N14_RS10785	405.378	-0.49922			0.184384	-2.70751	0.00677902	0.018089
C4N14_RS09735	3160.25	-0.500341			0.103558	-4.83149	1.35516e-06	8.25018e-06
C4N14_RS00770	6355.32	-0.501706			0.179874	-2.78921	0.00528365	0.0146447
C4N14_RS09525	1276.82	-0.502142			0.112396	-4.46763	7.90908e-06	4.1993e-05
C4N14_RS03185	1046.7	-0.502265			0.155165	-3.23698	0.00120802	0.00388815
C4N14_RS03125	8121.22	-0.502744			0.178161	-2.82185	0.00477477	0.0133591
C4N14_RS10085	2904.28	-0.504154			0.146893	-3.43213	0.000598869	0.00210721
C4N14_RS10110	1555.63	-0.505443			0.118641	-4.26027	2.04177e-05	9.99699e-05
C4N14_RS01470	2521.41	-0.507312			0.139662	-3.63243	0.000280768	0.00107913
C4N14_RS01890	3739.63	-0.509514			0.1834	-2.77815	0.00546693	0.0151123
C4N14_RS08485	255.659	-0.513234			0.197021	-2.60497	0.00918832	0.0236369
C4N14_RS09580	979.792	-0.514831			0.128705	-4.00009	6.33183e-05	0.000284521
C4N14_RS09190	3888.47	-0.518353			0.13175	-3.93436	8.342e-05	0.000360041
C4N14_RS00875	973.967	-0.518577			0.139982	-3.70459	0.000211735	0.000838859
C4N14_RS02020	3071.54	-0.518978			0.21347	-2.43115	0.0150509	0.036206
C4N14_RS10135	1826	-0.519088			0.176936	-2.93376	0.00334882	0.00958917
C4N14_RS05530	2453.05	-0.519845			0.109774	-4.73561	2.18396e-06	1.28439e-05
C4N14_RS06205	406.837	-0.521956			0.157008	-3.32438	0.000886147	0.00296238
C4N14_RS02905	9519.89	-0.523217			0.106924	-4.89335	9.91315e-07	6.16159e-06
C4N14_RS03100	51689.8	-0.523647			0.175043	-2.99153	0.00277583	0.00809356
C4N14_RS02600	2188.83	-0.525122			0.116814	-4.49536	6.94525e-06	3.72567e-05
C4N14_RS10095	1340.38	-0.526011			0.108718	-4.8383	1.30957e-06	7.99605e-06
C4N14_RS05480	1652.79	-0.526063			0.121796	-4.3192	1.56593e-05	7.83343e-05
C4N14_RS07770	409.231	-0.526584			0.176406	-2.98508	0.00283506	0.00825467
C4N14_RS09135	2458.04	-0.528047			0.130056	-4.06015	4.90413e-05	0.000227762
C4N14_RS09875	162.681	-0.528099			0.204736	-2.57942	0.00989674	0.0249947
C4N14_RS01115	2741.36	-0.529015			0.139968	-3.77954	0.000157118	0.000643349
C4N14_RS09790	3077.14	-0.53032			0.158058	-3.35523	0.000792985	0.00270384
C4N14_RS05355	1507.67	-0.534617			0.110129	-4.85447	1.20707e-06	7.39198e-06
C4N14_RS02195	7964.33	-0.535547			0.134585	-3.97924	6.91346e-05	0.000306674
C4N14_RS02925	2390.53	-0.539012			0.120622	-4.46861	7.87302e-06	4.19087e-05
C4N14_RS00105	187.737	-0.539655			0.217805	-2.47769	0.0132235	0.0322585
C4N14_RS10120	2547.55	-0.540563			0.149106	-3.62536	0.000288564	0.00110528
C4N14_RS00760	6118.18	-0.549632			0.154748	-3.55178	0.000382634	0.00141092
C4N14_RS08315	396.195	-0.550512			0.144038	-3.82199	0.000132379	0.000550741
C4N14_RS03145	3384.6	-0.552217			0.125562	-4.39796	1.09274e-05	5.64311e-05
C4N14_RS05185	972.826	-0.553923			0.156992	-3.52836	0.000418141	0.0015235
C4N14_RS02070	104.133	-0.5545			0.223481	-2.48119	0.0130943	0.0319809
C4N14_RS04685	16565.6	-0.554716			0.124469	-4.45667	8.32439e-06	4.40853e-05
C4N14_RS10820	493.58	-0.554786			0.171017	-3.24404	0.00117849	0.00381081
C4N14_RS04510	3354.96	-0.555682			0.130197	-4.26801	1.97222e-05	9.67927e-05
C4N14_RS02895	979.879	-0.557296			0.122151	-4.56236	5.05809e-06	2.74885e-05
C4N14_RS03950	1183.55	-0.558746			0.119679	-4.66869	3.03131e-06	1.72885e-05
C4N14_RS03140	1640.52	-0.56182			0.131287	-4.27932	1.87468e-05	9.22237e-05
C4N14_RS02900	5522.32	-0.565489			0.111776	-5.05911	4.21214e-07	2.81171e-06
C4N14_RS10090	2596	-0.569017			0.148785	-3.82442	0.000131083	0.000546441
C4N14_RS00635	807.976	-0.569051			0.140691	-4.04469	5.2392e-05	0.00024224
C4N14_RS00755	11092.1	-0.572456			0.172955	-3.30985	0.000933472	0.00310559
C4N14_RS00680	28477.9	-0.572527			0.128874	-4.44254	8.89018e-06	4.66061e-05
C4N14_RS00685	9364.51	-0.574301			0.142344	-4.03459	5.46979e-05	0.0002516
C4N14_RS04120	2970.58	-0.576532			0.126043	-4.5741	4.78274e-06	2.61289e-05
C4N14_RS00810	196.766	-0.576723			0.182895	-3.15331	0.00161433	0.00503961
C4N14_RS05595	848.754	-0.576747			0.181729	-3.17366	0.00150529	0.00473483
C4N14_RS10125	2554.25	-0.577454			0.164198	-3.51682	0.000436743	0.00157833
C4N14_RS01110	804.982	-0.577545			0.193863	-2.97913	0.00289065	0.00840474
C4N14_RS09725	3269.43	-0.578594			0.119864	-4.82711	1.3853e-06	8.40902e-06
C4N14_RS02920	9119.84	-0.578757			0.101576	-5.69777	1.21386e-08	9.80533e-08
C4N14_RS05315	1073.08	-0.580225			0.121986	-4.75648	1.96994e-06	1.16513e-05
C4N14_RS10115	593.249	-0.586762			0.149369	-3.92827	8.55594e-05	0.000368509
C4N14_RS00880	541.22	-0.590959			0.181741	-3.25166	0.00114731	0.00372159
C4N14_RS07955	1400.51	-0.591651			0.13177	-4.49002	7.12163e-06	3.80064e-05
C4N14_RS09715	4617.14	-0.592088			0.111813	-5.29533	1.188e-07	8.50445e-07
C4N14_RS01905	3802.13	-0.593443			0.147605	-4.02048	5.80802e-05	0.000263839
C4N14_RS07690	294.999	-0.595034			0.168886	-3.52328	0.00042624	0.00154698
C4N14_RS00750	14291.8	-0.596749			0.162715	-3.66745	0.000244984	0.000961412
C4N14_RS05540	1666.97	-0.597091			0.110002	-5.42803	5.698e-08	4.27041e-07
C4N14_RS01090	476.737	-0.597457			0.146233	-4.08565	4.39539e-05	0.000205978
C4N14_RS00790	4819.18	-0.600104			0.179869	-3.33634	0.000848898	0.00285626
C4N14_RS02985	165.626	-0.6004			0.19349	-3.10301	0.00191563	0.00580183
C4N14_RS09475	1210.03	-0.600964			0.121927	-4.9289	8.26938e-07	5.21801e-06
C4N14_RS07795	1209.23	-0.604165			0.165496	-3.65062	0.000261609	0.00102086
C4N14_RS00690	3411.41	-0.605179			0.179953	-3.36299	0.000771023	0.00264569
C4N14_RS02620	454.57	-0.606028			0.139771	-4.33586	1.45194e-05	7.31611e-05
C4N14_RS10910	158.985	-0.606154			0.208197	-2.91145	0.00359758	0.0102282
C4N14_RS03630	611.904	-0.606893			0.169746	-3.57531	0.000349817	0.00131324
C4N14_RS09900	1576.18	-0.607923			0.172747	-3.51916	0.000432919	0.00156848
C4N14_RS08905	514.201	-0.610393			0.22037	-2.76985	0.00560813	0.0154205
C4N14_RS06580	7934.28	-0.610436			0.111146	-5.4922	3.9696e-08	3.02974e-07
C4N14_RS09730	3043.07	-0.611235			0.125542	-4.86879	1.12284e-06	6.93758e-06
C4N14_RS06335	1464.4	-0.613224			0.116822	-5.24922	1.52745e-07	1.07857e-06
C4N14_RS00725	6314.15	-0.614014			0.19197	-3.19848	0.00138153	0.00439267
C4N14_RS08745	643.893	-0.615634			0.223936	-2.74915	0.00597499	0.0162783
C4N14_RS05880	8574.35	-0.615782			0.147738	-4.16806	3.07207e-05	0.000147289
C4N14_RS00695	9876.49	-0.622226			0.175421	-3.54705	0.00038957	0.00143395
C4N14_RS03105	81580.7	-0.623307			0.194232	-3.20909	0.00133156	0.00425279
C4N14_RS09865	10156.3	-0.624006			0.100263	-6.22368	4.85642e-10	4.66756e-09
C4N14_RS08405	3849.36	-0.624028			0.108212	-5.76674	8.08218e-09	6.57984e-08
C4N14_RS01590	567.6	-0.624054			0.135339	-4.61106	4.00621e-06	2.24175e-05
C4N14_RS07525	760.591	-0.624643			0.169947	-3.67552	0.000237362	0.000935036
C4N14_RS05010	297.394	-0.626465			0.177556	-3.52826	0.000418301	0.0015235
C4N14_RS02915	3819.78	-0.628532			0.126396	-4.97271	6.60242e-07	4.20449e-06
C4N14_RS08290	771.059	-0.62916			0.144348	-4.35864	1.30872e-05	6.64278e-05
C4N14_RS05310	421.992	-0.62931			0.164739	-3.82004	0.000133428	0.000553992
C4N14_RS04765	2122.24	-0.631759			0.107522	-5.87561	4.21295e-09	3.61408e-08
C4N14_RS09230	120.548	-0.631872			0.234516	-2.69437	0.00705223	0.0187457
C4N14_RS10440	4830.01	-0.633328			0.109711	-5.7727	7.80125e-09	6.40952e-08
C4N14_RS01915	14382.3	-0.634546			0.144799	-4.38225	1.17459e-05	6.02086e-05
C4N14_RS05375	1405.41	-0.635655			0.127438	-4.98795	6.10227e-07	3.92208e-06
C4N14_RS06770	1597.9	-0.636024			0.134263	-4.73715	2.16749e-06	1.27833e-05
C4N14_RS00715	5447.7	-0.637007			0.176872	-3.60152	0.000316364	0.00120068
C4N14_RS04055	175.162	-0.638911			0.220373	-2.89923	0.00374082	0.0105947
C4N14_RS00740	2904.86	-0.641288			0.188363	-3.40453	0.000662784	0.0023125
C4N14_RS07810	1449.72	-0.642892			0.197074	-3.26219	0.00110555	0.003603
C4N14_RS06865	357.492	-0.643163			0.185174	-3.47328	0.000514131	0.00181829
C4N14_RS08480	611.403	-0.64485			0.183375	-3.51657	0.000437159	0.00157833
C4N14_RS03135	1619.17	-0.647418			0.192988	-3.35471	0.000794482	0.00270384
C4N14_RS00730	6864.14	-0.649			0.182431	-3.5575	0.000374401	0.00138302
C4N14_RS09425	2830.88	-0.649184			0.105424	-6.15785	7.3738e-10	7.02202e-09
C4N14_RS07470	3390.7	-0.651373			0.133849	-4.86648	1.13602e-06	6.97745e-06
C4N14_RS07700	601.158	-0.65182			0.14326	-4.54991	5.36682e-06	2.90144e-05
C4N14_RS00700	7225.24	-0.65465			0.183441	-3.56873	0.000358717	0.00133938
C4N14_RS05470	1181.5	-0.65626			0.112628	-5.82681	5.64982e-09	4.72944e-08
C4N14_RS00735	5744.26	-0.66148			0.195612	-3.38159	0.000720688	0.00248943
C4N14_RS02910	2172.61	-0.662644			0.144422	-4.58824	4.46992e-06	2.46142e-05
C4N14_RS08120	333.031	-0.663084			0.163091	-4.06572	4.78834e-05	0.000223384
C4N14_RS02155	326.082	-0.665171			0.188562	-3.52759	0.000419359	0.00152467
C4N14_RS02705	481.105	-0.669619			0.150533	-4.44831	8.655e-06	4.57195e-05
C4N14_RS05085	3888.91	-0.670142			0.116826	-5.73626	9.67893e-09	7.84901e-08
C4N14_RS09595	783.265	-0.671325			0.14105	-4.75949	1.94082e-06	1.15119e-05
C4N14_RS00705	10283.4	-0.672835			0.169219	-3.97611	7.0051e-05	0.000310076
C4N14_RS02950	2174.6	-0.673457			0.145691	-4.62251	3.7913e-06	2.13299e-05
C4N14_RS00720	8941.08	-0.676944			0.181361	-3.73258	0.000189531	0.000759586
C4N14_RS01550	278.789	-0.676971			0.246973	-2.74107	0.00612399	0.0166363
C4N14_RS05175	3352.01	-0.677349			0.138144	-4.90322	9.42768e-07	5.89514e-06
C4N14_RS00745	7682.15	-0.6821			0.195108	-3.49602	0.000472249	0.00168742
C4N14_RS05050	5921.21	-0.682758			0.121356	-5.62609	1.84335e-08	1.46621e-07
C4N14_RS08495	134.905	-0.682764			0.256056	-2.66647	0.00766532	0.0201433
C4N14_RS10975	126.133	-0.687823			0.23308	-2.95102	0.00316731	0.00913242
C4N14_RS01495	1324.9	-0.691014			0.178341	-3.87468	0.000106766	0.000449587
C4N14_RS08990	4021.11	-0.691087			0.112601	-6.1375	8.38278e-10	7.80388e-09
C4N14_RS07465	485.214	-0.693993			0.193041	-3.59505	0.000324333	0.00122868
C4N14_RS00710	8082.69	-0.696393			0.162525	-4.28484	1.82873e-05	9.03916e-05
C4N14_RS03545	300.498	-0.697155			0.184726	-3.774	0.00016065	0.000655223
C4N14_RS03585	4106.74	-0.70047			0.112756	-6.21225	5.22328e-10	4.99702e-09
C4N14_RS04130	4506.77	-0.701631			0.17585	-3.98994	6.60913e-05	0.000295066
C4N14_RS10350	215.1	-0.703884			0.186077	-3.78275	0.000155103	0.000636351
C4N14_RS06550	3655.61	-0.706717			0.116884	-6.04632	1.48188e-09	1.35523e-08
C4N14_RS10335	1433.68	-0.707917			0.150787	-4.69481	2.66849e-06	1.54743e-05
C4N14_RS07205	5109.03	-0.708042			0.100705	-7.03084	2.05298e-12	2.58302e-11
C4N14_RS01785	2815.68	-0.708358			0.134525	-5.26563	1.39706e-07	9.93254e-07
C4N14_RS09310	604.624	-0.7101			0.179912	-3.94692	7.91615e-05	0.000345251
C4N14_RS02475	5105.06	-0.714064			0.179943	-3.96828	7.23941e-05	0.000318412
C4N14_RS00380	310.912	-0.720774			0.164645	-4.37774	1.19914e-05	6.13154e-05
C4N14_RS01795	255.774	-0.721096			0.168381	-4.28253	1.84779e-05	9.11168e-05
C4N14_RS01790	274.272	-0.722703			0.178761	-4.04285	5.28053e-05	0.000243608
C4N14_RS03315	4756.52	-0.72473			0.163093	-4.44367	8.8438e-06	4.64803e-05
C4N14_RS03035	194.209	-0.729381			0.191578	-3.80722	0.000140537	0.000581186
C4N14_RS04520	1352.52	-0.739145			0.10547	-7.00813	2.4153e-12	3.02058e-11
C4N14_RS09785	4599.62	-0.744916			0.12405	-6.00498	1.9136e-09	1.69048e-08
C4N14_RS05330	718.995	-0.746278			0.19921	-3.7462	0.000179537	0.000723726
C4N14_RS06785	1193.84	-0.746456			0.224276	-3.32829	0.000873818	0.00293535
C4N14_RS04485	1120.55	-0.748402			0.119751	-6.24968	4.11296e-10	4.02759e-09
C4N14_RS05465	1774.45	-0.752257			0.111209	-6.76434	1.33923e-11	1.54458e-10
C4N14_RS04125	3632.68	-0.755174			0.174715	-4.32231	1.54405e-05	7.7614e-05
C4N14_RS05520	2710.62	-0.762998			0.103531	-7.36972	1.70983e-13	2.35074e-12
C4N14_RS08415	863.07	-0.76559			0.184146	-4.15751	3.21737e-05	0.0001539
C4N14_RS07150	546.3	-0.771411			0.132737	-5.81158	6.18863e-09	5.11856e-08
C4N14_RS01585	301.646	-0.772078			0.154338	-5.0025	5.65922e-07	3.69405e-06
C4N14_RS02960	180.132	-0.779053			0.289836	-2.68791	0.00719006	0.0190877
C4N14_RS08285	583.71	-0.779657			0.139586	-5.58549	2.33046e-08	1.83259e-07
C4N14_RS05295	799.683	-0.783703			0.149845	-5.2301	1.69419e-07	1.18422e-06
C4N14_RS08225	485.22	-0.785868			0.191508	-4.10358	4.06807e-05	0.000191504
C4N14_RS02410	52.0168	-0.787826			0.313825	-2.5104	0.0120596	0.0299469
C4N14_RS02165	69.619	-0.789679			0.290478	-2.71855	0.00655683	0.0176321
C4N14_RS09125	408.325	-0.78982			0.166922	-4.73168	2.22665e-06	1.3058e-05
C4N14_RS07140	349.96	-0.796553			0.157489	-5.05782	4.24086e-07	2.82181e-06
C4N14_RS06195	1926.08	-0.798509			0.170304	-4.68872	2.74925e-06	1.58982e-05
C4N14_RS03650	144.779	-0.799035			0.219998	-3.63201	0.000281217	0.00107913
C4N14_RS05335	6893.44	-0.80016			0.123387	-6.48498	8.87453e-11	9.25805e-10
C4N14_RS04515	466.085	-0.801354			0.159139	-5.03555	4.76488e-07	3.14028e-06
C4N14_RS06730	418.834	-0.801747			0.148207	-5.40964	6.3153e-08	4.71603e-07
C4N14_RS05590	1034	-0.806734			0.175454	-4.59797	4.26624e-06	2.36179e-05
C4N14_RS10140	799.757	-0.814048			0.161359	-5.04494	4.53654e-07	3.0089e-06
C4N14_RS00795	92.1987	-0.8157			0.240557	-3.39088	0.000696698	0.00241864
C4N14_RS10100	1115.41	-0.816064			0.174393	-4.67946	2.87633e-06	1.64952e-05
C4N14_RS07775	149.64	-0.822242			0.208981	-3.93452	8.33617e-05	0.000360041
C4N14_RS07460	166.407	-0.832955			0.227311	-3.66439	0.000247931	0.00097114
C4N14_RS09010	51.9923	-0.836098			0.338528	-2.4698	0.0135187	0.03294
C4N14_RS04525	560.377	-0.839811			0.13443	-6.24719	4.17911e-10	4.07316e-09
C4N14_RS10340	6877.64	-0.844451			0.112271	-7.52157	5.41239e-14	7.80286e-13
C4N14_RS03030	677.866	-0.847871			0.158445	-5.3512	8.73734e-08	6.36446e-07
C4N14_RS10325	7378.83	-0.850218			0.116252	-7.31358	2.60122e-13	3.5295e-12
C4N14_RS02025	704.431	-0.85143			0.157522	-5.40515	6.47536e-08	4.80102e-07
C4N14_RS05460	1279.82	-0.853904			0.115593	-7.38716	1.49998e-13	2.07598e-12
C4N14_RS00020	309.941	-0.857165			0.165328	-5.18463	2.16448e-07	1.4879e-06
C4N14_RS07145	367.308	-0.857293			0.171744	-4.99169	5.9852e-07	3.8708e-06
C4N14_RS10345	10180.7	-0.87256			0.121894	-7.15835	8.16516e-13	1.05943e-11
C4N14_RS10980	186.785	-0.874784			0.19185	-4.55972	5.12224e-06	2.77644e-05
C4N14_RS00800	134.196	-0.87957			0.225701	-3.89707	9.73647e-05	0.000415617
C4N14_RS06190	14441.2	-0.885908			0.138942	-6.37611	1.81642e-10	1.87606e-09
C4N14_RS09295	819.588	-0.886869			0.147609	-6.00824	1.87549e-09	1.6639e-08
C4N14_RS04680	1755.27	-0.887069			0.169791	-5.22447	1.74652e-07	1.21264e-06
C4N14_RS03830	1449.02	-0.88734			0.182076	-4.87345	1.09664e-06	6.79588e-06
C4N14_RS08230	466.406	-0.889904			0.15826	-5.62307	1.87598e-08	1.48646e-07
C4N14_RS06185	2772.02	-0.893957			0.161076	-5.54992	2.85797e-08	2.23892e-07
C4N14_RS05080	1291.24	-0.898524			0.132436	-6.7846	1.16405e-11	1.35004e-10
C4N14_RS02980	114.144	-0.898988			0.240327	-3.74068	0.000183522	0.000736926
C4N14_RS01485	238.823	-0.912367			0.166639	-5.47512	4.37227e-08	3.31272e-07
C4N14_RS08900	385.605	-0.913353			0.218863	-4.17316	3.00398e-05	0.000144358
C4N14_RS01800	91.3175	-0.91353			0.250761	-3.64303	0.000269446	0.00104335
C4N14_RS03045	1213.46	-0.916465			0.161154	-5.68687	1.29387e-08	1.04111e-07
C4N14_RS08145	631.892	-0.919352			0.20257	-4.53845	5.66693e-06	3.05573e-05
C4N14_RS06200	1799.72	-0.919471			0.119596	-7.68816	1.49269e-14	2.26192e-13
C4N14_RS02605	2889.08	-0.921839			0.110898	-8.31248	9.37204e-17	1.59478e-15
C4N14_RS10745	182.303	-0.932247			0.229656	-4.05932	4.92151e-05	0.000228059
C4N14_RS00045	312.523	-0.932465			0.169447	-5.50299	3.73413e-08	2.87113e-07
C4N14_RS08920	227.319	-0.93344			0.183771	-5.07936	3.78708e-07	2.54433e-06
C4N14_RS00100	503.977	-0.938358			0.172859	-5.42847	5.68386e-08	4.27041e-07
C4N14_RS10320	7062.46	-0.940288			0.135751	-6.92654	4.3125e-12	5.14526e-11
C4N14_RS05320	1047.63	-0.94141			0.165965	-5.67233	1.40872e-08	1.12915e-07
C4N14_RS00040	267.222	-0.944279			0.180259	-5.23846	1.61922e-07	1.13949e-06
C4N14_RS09775	701.273	-0.944694			0.160899	-5.87135	4.3226e-09	3.67775e-08
C4N14_RS06735	410.169	-0.945294			0.145885	-6.47972	9.1894e-11	9.5386e-10
C4N14_RS02390	46.1151	-0.945375			0.355965	-2.65581	0.00791176	0.0206342
C4N14_RS00025	1115.73	-0.94626			0.167062	-5.66413	1.47771e-08	1.1799e-07
C4N14_RS05075	2808.1	-0.950828			0.130973	-7.25974	3.87849e-13	5.16137e-12
C4N14_RS10145	2738.58	-0.960849			0.140189	-6.85397	7.18267e-12	8.37709e-11
C4N14_RS00805	109.324	-0.988019			0.223034	-4.4299	9.42771e-06	4.91757e-05
C4N14_RS07710	804.381	-0.99221			0.15245	-6.50844	7.59335e-11	8.00193e-10
C4N14_RS08985	9773.5	-0.995354			0.113685	-8.75537	2.0343e-18	3.73735e-17
C4N14_RS09395	103.179	-2.4775			1.08057	-2.29278	0.0218609	0.050651
C4N14_RS06385	3482.75	0.276741			0.120889	2.28922	0.0220667	0.0510709
C4N14_RS05475	578.045	-0.457041			0.200298	-2.28181	0.0225008	0.0519915
C4N14_RS10860	372.451	-0.467152			0.20475	-2.28157	0.0225146	0.0519915
C4N14_RS05575	523.12	-0.380262			0.167136	-2.27517	0.022896	0.0528134
C4N14_RS06440	7088.04	0.267692			0.117728	2.27382	0.0229767	0.0529408
C4N14_RS10695	6946.8	0.234686			0.10365	2.26421	0.023561	0.0542268
C4N14_RS00300	1055.46	0.310615			0.13734	2.26164	0.0237195	0.0545311
C4N14_RS00075	466.789	0.372889			0.165032	2.25949	0.0238527	0.0547769
C4N14_RS08995	22445.5	-0.354189			0.156823	-2.25853	0.0239127	0.0548538
C4N14_RS00485	148.244	0.524582			0.232312	2.25809	0.02394	0.0548558
C4N14_RS08465	1755.15	-0.336537			0.149143	-2.25648	0.0240408	0.0550262
C4N14_RS05965	1910.54	0.300164			0.133239	2.25282	0.0242703	0.0554903
C4N14_RS09185	595.098	-0.285052			0.126583	-2.25189	0.0243289	0.0555631
C4N14_RS00950	15330	0.212811			0.0947979	2.24489	0.024775	0.0565198
C4N14_RS02945	3915.77	-0.260303			0.116172	-2.24068	0.0250471	0.0570776
C4N14_RS03815	5556.07	-0.311912			0.139447	-2.23678	0.025301	0.0575932
C4N14_RS03375	239.657	0.376746			0.16858	2.23482	0.0254288	0.0578207
C4N14_RS00665	28498.2	0.26738			0.119986	2.22842	0.0258523	0.0587192
C4N14_RS03710	179.807	0.412427			0.18513	2.22778	0.0258955	0.058753
C4N14_RS01835	3552.67	-0.260215			0.117037	-2.22336	0.0261917	0.0593601
C4N14_RS02050	295.403	-0.37987			0.17095	-2.22211	0.0262757	0.0594856
C4N14_RS02395	80.0587	-0.60566			0.272769	-2.22042	0.0263905	0.0596806
C4N14_RS00945	3437.59	0.225142			0.101501	2.21813	0.0265462	0.0598371
C4N14_RS01700	206.231	-0.458948			0.206865	-2.21858	0.0265153	0.0598371
C4N14_RS03775	387085	0.263251			0.118662	2.21849	0.0265215	0.0598371
C4N14_RS01730	2543.49	0.409575			0.184871	2.21547	0.026728	0.0601816
C4N14_RS03960	257.098	-0.364976			0.164794	-2.21474	0.026778	0.0602287
C4N14_RS04780	2325	0.237388			0.107218	2.21407	0.0268242	0.0602673
C4N14_RS04670	629.674	0.280027			0.126638	2.21125	0.0270188	0.060639
C4N14_RS01830	15891.7	-0.312314			0.141329	-2.20984	0.0271165	0.0607926
C4N14_RS01710	1995.11	0.486106			0.220183	2.20774	0.0272627	0.0610542
C4N14_RS06150	96.8097	-0.577889			0.26217	-2.20426	0.0275063	0.0615334
C4N14_RS01980	2135.72	0.316376			0.143585	2.2034	0.0275664	0.0615566
C4N14_RS03515	15630.5	-0.234038			0.106223	-2.20327	0.027576	0.0615566
C4N14_RS03820	3855.85	-0.265142			0.120606	-2.19841	0.0279201	0.0622579
C4N14_RS00590	2212.08	0.225359			0.102595	2.1966	0.0280493	0.0624789
C4N14_RS00455	795.909	0.332178			0.151381	2.19432	0.0282123	0.0627746
C4N14_RS02375	4569.85	0.231226			0.105451	2.19274	0.0283259	0.0629599
C4N14_RS00845	21701.3	-0.451626			0.206391	-2.18821	0.0286545	0.0636222
C4N14_RS08425	915.803	-0.273563			0.125435	-2.18091	0.0291899	0.0647417
C4N14_RS09650	861.749	-0.344407			0.158031	-2.17936	0.0293047	0.064927
C4N14_RS08660	4852.75	0.246656			0.113291	2.17719	0.0294668	0.0652164
C4N14_RS04700	1452.78	0.316359			0.145354	2.17647	0.0295201	0.0652649
C4N14_RS07600	215.374	-0.418953			0.192693	-2.1742	0.0296902	0.0655711
C4N14_RS01000	16769.7	0.224445			0.103374	2.17119	0.0299167	0.0660011
C4N14_RS07405	572.589	0.324915			0.14976	2.16958	0.030039	0.0662007
C4N14_RS06520	1957.74	0.276001			0.127338	2.16746	0.0301999	0.0664845
C4N14_RS06750	277.338	0.390561			0.180333	2.16578	0.0303283	0.0666965
C4N14_RS08550	229.839	-0.365705			0.168937	-2.16474	0.0304076	0.0668003
C4N14_RS01610	3226.09	0.299224			0.138463	2.16104	0.0306923	0.0673542
C4N14_RS02330	10518	0.249185			0.115477	2.15787	0.0309382	0.0678224
C4N14_RS09485	994.534	-0.322731			0.149629	-2.15688	0.0310152	0.0679193
C4N14_RS03130	16450.7	-0.2157			0.100261	-2.15138	0.0314461	0.0687904
C4N14_RS07050	821.832	-0.428982			0.199795	-2.14711	0.0317842	0.0694569
C4N14_RS06210	506.783	-0.327215			0.152633	-2.1438	0.0320487	0.0699613
C4N14_RS09620	10798.4	0.209374			0.097825	2.14029	0.0323315	0.0705044
C4N14_RS01285	3195.19	0.402264			0.188168	2.13779	0.0325335	0.0708705
C4N14_RS07390	499.624	0.285502			0.133595	2.13707	0.0325923	0.0709242
C4N14_RS02990	920.356	0.319051			0.149357	2.13616	0.032666	0.0710102
C4N14_RS04795	1394.49	0.298224			0.139849	2.13247	0.0329682	0.071592
C4N14_RS06910	59.4019	0.667854			0.313498	2.13033	0.0331442	0.0718991
C4N14_RS07765	213.536	-0.388315			0.182485	-2.12792	0.0333436	0.0722562
C4N14_RS09470	217.426	-0.434355			0.204162	-2.1275	0.0333788	0.0722568
C4N14_RS04955	678.526	-0.258361			0.121486	-2.12667	0.0334479	0.0723311
C4N14_RS09795	2425.48	-0.374606			0.176375	-2.12392	0.0336767	0.07275
C4N14_RS04745	61.4854	-0.590583			0.278305	-2.12207	0.0338315	0.0729732
C4N14_RS05435	19.7114	-1.11574			0.525834	-2.12185	0.0338503	0.0729732
C4N14_RS05750	2413.15	-0.250739			0.118385	-2.118	0.0341755	0.0735978
C4N14_RS06070	1517.43	0.223535			0.105706	2.11469	0.0344565	0.0741261
C4N14_RS03665	326.302	-0.332332			0.157278	-2.11303	0.0345982	0.0743539
C4N14_RS00310	95741.8	-0.271083			0.128415	-2.11099	0.0347729	0.0746521
C4N14_RS05150	3649.73	-0.25285			0.120047	-2.10625	0.0351825	0.0754533
C4N14_RS00840	7456.07	-0.468587			0.22257	-2.10534	0.0352615	0.0755448
C4N14_RS00460	4153.18	0.235699			0.112777	2.08995	0.0366227	0.0783801
C4N14_RS08045	1507.7	0.222667			0.106616	2.0885	0.036753	0.078578
C4N14_RS02470	6247.82	-0.355861			0.170519	-2.08693	0.0368941	0.0787986
C4N14_RS09005	41.4548	-0.736138			0.353766	-2.08086	0.0374466	0.0798962
C4N14_RS05390	12439.7	0.255866			0.123124	2.07811	0.0376988	0.0803269
C4N14_RS08205	4670.91	0.284967			0.137147	2.07782	0.0377258	0.0803269
C4N14_RS08800	1197.95	-0.230518			0.111053	-2.07574	0.037918	0.0806534
C4N14_RS05130	579.016	0.313399			0.151086	2.07431	0.0380509	0.0808533
C4N14_RS06700	2730.34	0.216191			0.104271	2.07336	0.0381388	0.0809573
C4N14_RS05205	10505.7	-0.224779			0.109098	-2.06034	0.0393659	0.0832306
C4N14_RS05835	5219.38	-0.30018			0.145687	-2.06044	0.0393565	0.0832306
C4N14_RS06450	467.074	-0.391114			0.189729	-2.06143	0.0392619	0.0832306
C4N14_RS10165	712.383	-0.311569			0.151225	-2.0603	0.0393702	0.0832306
C4N14_RS09500	573.763	-0.310224			0.150727	-2.05818	0.0395728	0.0835739
C4N14_RS05140	1111.45	-0.259889			0.126548	-2.05368	0.0400064	0.0844038
C4N14_RS06100	777.952	0.321072			0.156411	2.05275	0.0400972	0.0845094
C4N14_RS10380	797.344	0.355665			0.173367	2.05152	0.0402165	0.084675
C4N14_RS07665	1756.19	-0.261708			0.127817	-2.04752	0.0406068	0.0854101
C4N14_RS03510	3569	-0.286351			0.140195	-2.04252	0.0411001	0.0863602
C4N14_RS02215	1550.07	0.279012			0.136663	2.0416	0.0411915	0.0864647
C4N14_RS09610	2943.82	0.203109			0.0996623	2.03797	0.0415531	0.0871357
C4N14_RS07620	1654.92	-0.256286			0.126128	-2.03196	0.0421581	0.0882563
C4N14_RS10575	16932.9	-0.351551			0.173024	-2.03181	0.0421726	0.0882563
C4N14_RS05725	25506.2	-0.205309			0.101154	-2.02966	0.0423913	0.0886248
C4N14_RS01125	1067.31	-0.219327			0.108111	-2.02872	0.0424873	0.0887361
C4N14_RS03435	3155.92	-0.290858			0.143624	-2.02514	0.0428529	0.0894097
C4N14_RS01565	1381.29	-0.333507			0.164758	-2.02422	0.0429473	0.0895166
C4N14_RS05600	3602.26	-0.239806			0.118673	-2.02074	0.043307	0.0901759
C4N14_RS03490	2028.53	-0.299158			0.148079	-2.02026	0.0433568	0.090189
C4N14_RS06850	406.252	-0.381956			0.189126	-2.01958	0.0434268	0.0902442
C4N14_RS06720	2058.8	-0.297756			0.14759	-2.01745	0.0436483	0.0906139
C4N14_RS00865	934.494	-0.264476			0.13127	-2.01475	0.0439306	0.0911088
C4N14_RS06905	255.556	0.339194			0.168579	2.01207	0.0442122	0.0916013
C4N14_RS09705	399.443	-0.401831			0.199863	-2.01053	0.044375	0.091847
C4N14_RS09530	1063.9	-0.353873			0.176117	-2.00931	0.044504	0.0920222
C4N14_RS08015	916.988	0.897758			0.447	2.00841	0.0445998	0.0921285
C4N14_RS07090	788.96	-0.299356			0.14922	-2.00614	0.0448418	0.0925364
C4N14_RS01280	7993.23	0.267079			0.133305	2.00352	0.0451217	0.0929293
C4N14_RS06255	424.552	0.28825			0.143853	2.00379	0.0450931	0.0929293
C4N14_RS04600	6801.66	-0.285888			0.142962	-1.99974	0.0455278	0.0936727
C4N14_RS00995	20049.3	0.203881			0.101982	1.99918	0.0455888	0.0937053
C4N14_RS10865	961.008	-0.311689			0.15666	-1.9896	0.0466354	0.0957617
C4N14_RS01165	469.332	-0.335402			0.168659	-1.98865	0.0467404	0.0958825
C4N14_RS04385	6983.82	0.202909			0.102262	1.98421	0.0472319	0.0967951
C4N14_RS09480	650.061	-0.267075			0.13468	-1.98303	0.0473641	0.0969702
C4N14_RS09220	30.7272	0.878156			0.443387	1.98056	0.0476401	0.0974393
C4N14_RS07555	430.351	0.342764			0.173265	1.97827	0.0478982	0.0978708
C4N14_RS06390	1430.46	0.392843			0.198923	1.97485	0.0482847	0.0985635
C4N14_RS01655	190.303	0.339868			0.17235	1.97197	0.0486135	0.0991371
C4N14_RS03870	1815.73	0.293954			0.149116	1.97131	0.0486884	0.0991925
C4N14_RS10770	46.4186	0.61828			0.31402	1.96892	0.0489623	0.0996526
C4N14_RS10155	679.267	-0.425142			0.216944	-1.95968	0.0500329	0.101732
C4N14_RS01175	2474.09	0.211805			0.108491	1.95229	0.0509036	0.103401
C4N14_RS09205	881.385	0.24118			0.1238	1.94814	0.0513977	0.104303
C4N14_RS05930	948.381	0.242315			0.124458	1.94697	0.0515385	0.104486
C4N14_RS08340	3875.21	-0.300358			0.154473	-1.94441	0.0518466	0.105008
C4N14_RS09210	4460.99	0.201856			0.103943	1.94198	0.0521394	0.105498
C4N14_RS01875	22863.1	-0.253212			0.130916	-1.93416	0.0530939	0.107325
C4N14_RS02075	578.433	-0.266231			0.138008	-1.9291	0.0537181	0.108481
C4N14_RS08025	483.744	0.369633			0.191672	1.92847	0.0537969	0.108535
C4N14_RS06605	76.003	-0.50531			0.262439	-1.92544	0.0541741	0.10919
C4N14_RS05160	218.089	-0.418331			0.217526	-1.92313	0.0544639	0.109667
C4N14_RS05500	1409.22	0.19782			0.102939	1.92171	0.0546425	0.10992
C4N14_RS05710	4214.79	-0.211218			0.109997	-1.92021	0.0548317	0.110194
C4N14_RS06075	4612.69	0.217838			0.113592	1.91771	0.0551475	0.110722
C4N14_RS03825	2689.14	-0.255114			0.133165	-1.91578	0.0553937	0.111109
C4N14_RS05395	15202.5	0.184225			0.0962002	1.91501	0.0554908	0.111196
C4N14_RS09410	130.478	-1.69554			0.886844	-1.91188	0.0558917	0.111891
C4N14_RS00510	534.584	-0.316747			0.165843	-1.90991	0.0561442	0.112243
C4N14_RS10720	2643.23	0.240863			0.126128	1.90967	0.0561753	0.112243
C4N14_RS08910	818.904	-0.417474			0.218673	-1.90913	0.0562456	0.112275
C4N14_RS03570	522.835	0.282752			0.148547	1.90345	0.0569824	0.113636
C4N14_RS07790	37.7831	-1.28217			0.67518	-1.89901	0.0575633	0.114685
C4N14_RS03500	1336.56	-0.381768			0.201612	-1.89358	0.0582802	0.116002
C4N14_RS00940	7804.41	0.190387			0.100621	1.89212	0.0584753	0.116278
C4N14_RS04950	376.548	-0.387724			0.205297	-1.8886	0.0589453	0.117101
C4N14_RS07590	1089.62	-0.268722			0.142346	-1.8878	0.0590524	0.117201
C4N14_RS07160	289.926	-0.525509			0.278548	-1.8866	0.0592138	0.11741
C4N14_RS00850	6110.06	-0.189169			0.100387	-1.88439	0.0595127	0.117812
C4N14_RS05515	25666.7	-0.18095			0.096045	-1.88402	0.0595629	0.117812
C4N14_RS09545	1609.42	-0.240542			0.127687	-1.88384	0.059587	0.117812
C4N14_RS09645	206.273	-0.538461			0.285952	-1.88305	0.0596939	0.117911
C4N14_RS02630	3250.33	0.483291			0.256818	1.88184	0.0598579	0.118123
C4N14_RS08625	1249.55	0.217251			0.115654	1.87846	0.0603185	0.118919
C4N14_RS02500	777.477	-0.238843			0.127494	-1.87337	0.061017	0.120182
C4N14_RS05245	7582.88	0.193224			0.103399	1.86872	0.0616616	0.121336
C4N14_RS01070	76.6934	-0.509961			0.274382	-1.85858	0.0630863	0.124022
C4N14_RS06005	403.084	-0.414125			0.223691	-1.85132	0.064123	0.125941
C4N14_RS04665	5385.7	0.205941			0.111324	1.84992	0.0643252	0.126207
C4N14_RS10885	2941.62	0.236348			0.127788	1.84954	0.0643802	0.126207
C4N14_RS00180	1254.94	0.326559			0.176724	1.84785	0.0646241	0.126566
C4N14_RS08760	2680.48	0.185556			0.100535	1.84567	0.0649397	0.126856
C4N14_RS11075	10.6874	-1.34406			0.728265	-1.84556	0.0649557	0.126856
C4N14_RS10815	468.848	-0.251379			0.13615	-1.84635	0.0648421	0.126856
C4N14_RS03850	447.563	0.293125			0.159086	1.84255	0.0653946	0.127166
C4N14_RS03885	1341.17	-0.247694			0.134443	-1.84237	0.0654204	0.127166
C4N14_RS04325	1106.69	-0.293484			0.159204	-1.84345	0.0652632	0.127166
C4N14_RS05940	1422.93	0.238345			0.129328	1.84295	0.0653356	0.127166
C4N14_RS10580	534.331	0.267097			0.144935	1.84287	0.0653481	0.127166
C4N14_RS00930	4400.21	0.223217			0.121336	1.83966	0.0658179	0.127818
C4N14_RS09170	3820.66	-0.23305			0.127269	-1.83115	0.0670775	0.130143
C4N14_RS10315	841.105	-0.226191			0.123791	-1.82719	0.0676708	0.131171
C4N14_RS09540	2615.52	-0.299873			0.164432	-1.8237	0.068198	0.13207
C4N14_RS07175	8526.38	-0.213374			0.117183	-1.82086	0.0686279	0.132779
C4N14_RS00175	2210.6	0.334684			0.184102	1.81792	0.0690757	0.133521
C4N14_RS08950	230.228	-0.422454			0.232706	-1.8154	0.0694626	0.134144
C4N14_RS04945	413.493	-0.287673			0.158717	-1.81248	0.0699116	0.134885
C4N14_RS05620	2192.7	0.410361			0.227713	1.8021	0.0715298	0.137879
C4N14_RS09140	785.645	-0.218388			0.121272	-1.80081	0.0717334	0.138015
C4N14_RS09245	1144.28	-0.239544			0.13299	-1.80121	0.0716692	0.138015
C4N14_RS09700	3156.02	0.19994			0.111083	1.79991	0.0718753	0.13816
C4N14_RS01235	819.979	0.238785			0.13272	1.79916	0.0719935	0.138259
C4N14_RS09065	241.362	0.294937			0.163999	1.79841	0.072112	0.138359
C4N14_RS02365	1225.94	0.197988			0.11026	1.79564	0.0725511	0.138945
C4N14_RS05100	123.498	-0.576885			0.321258	-1.7957	0.0725417	0.138945
C4N14_RS05200	1651.22	-0.233473			0.130152	-1.79385	0.0728373	0.139364
C4N14_RS09275	3737.74	0.204242			0.113947	1.79243	0.0730637	0.139669
C4N14_RS05935	1085.65	0.228511			0.128021	1.78495	0.0742694	0.141843
C4N14_RS01850	2368.95	-0.195301			0.109455	-1.7843	0.0743749	0.141914
C4N14_RS05455	9567.45	-0.202405			0.113527	-1.78289	0.0746044	0.142221
C4N14_RS01120	1116.74	-0.295208			0.166049	-1.77784	0.0754304	0.143664
C4N14_RS02510	595.219	0.324434			0.182544	1.77729	0.0755202	0.143703
C4N14_RS06245	818.973	0.208311			0.117326	1.7755	0.0758157	0.144133
C4N14_RS05570	764.236	-0.259037			0.145965	-1.77465	0.0759556	0.144135
C4N14_RS06655	4744.9	-0.174683			0.0984121	-1.77502	0.0758946	0.144135
C4N14_RS01575	654.273	0.234145			0.132071	1.77288	0.0762486	0.144559
C4N14_RS04315	20.6411	-0.82998			0.4686	-1.77119	0.0765288	0.144958
C4N14_RS08650	1649.41	0.207763			0.117399	1.76971	0.0767747	0.145291
C4N14_RS03675	186.931	-0.335792			0.190103	-1.76637	0.0773335	0.146215
C4N14_RS07650	704.761	-0.274291			0.155486	-1.76409	0.077717	0.146807
C4N14_RS00015	441.479	-0.302908			0.172133	-1.75973	0.0784542	0.148064
C4N14_RS07360	256.265	0.303982			0.172966	1.75746	0.0788388	0.148655
C4N14_RS01490	2079.09	-0.363014			0.206834	-1.7551	0.0792423	0.14928
C4N14_RS08790	2727.64	-0.220342			0.125634	-1.75384	0.0794582	0.149551
C4N14_RS06010	1771.07	-0.215373			0.12285	-1.75314	0.0795775	0.14964
C4N14_RS05210	2852.61	-0.283892			0.162146	-1.75084	0.0799728	0.149991
C4N14_RS05875	4355.7	-0.213549			0.121925	-1.75147	0.0798647	0.149991
C4N14_RS07900	2723.56	-0.219709			0.12549	-1.7508	0.0799806	0.149991
C4N14_RS02670	17793.3	0.164583			0.0940407	1.75013	0.0800965	0.150073
C4N14_RS00965	13613.4	0.152893			0.087396	1.74943	0.0802165	0.150148
C4N14_RS01330	31.1335	0.706099			0.403773	1.74875	0.0803339	0.150148
C4N14_RS04625	2926	0.304209			0.173969	1.74864	0.080354	0.150148
C4N14_RS10160	262.418	-0.372198			0.213042	-1.74706	0.0806268	0.150523
C4N14_RS05145	2087.8	-0.224494			0.128551	-1.74634	0.0807515	0.15062
C4N14_RS04775	14762.6	-0.175143			0.1004	-1.74445	0.0810805	0.151098
C4N14_RS02645	5741.01	-0.300246			0.172177	-1.74382	0.0811901	0.151145
C4N14_RS05990	396.841	-0.381665			0.218911	-1.74347	0.0812512	0.151145
C4N14_RS08740	3975.5	-0.241351			0.13875	-1.73946	0.0819538	0.152315
C4N14_RS04285	116.825	0.380502			0.219057	1.737	0.0823874	0.152984
C4N14_RS08240	1461.45	-0.234693			0.135158	-1.73643	0.0824875	0.153033
C4N14_RS05095	6466.92	0.189871			0.109428	1.73512	0.0827194	0.153326
C4N14_RS10890	1149.64	0.245449			0.141719	1.73194	0.0832837	0.154235
C4N14_RS07945	1930.02	-0.253926			0.146778	-1.73	0.0836303	0.154738
C4N14_RS01995	116.343	0.372924			0.215888	1.72739	0.084097	0.155463
C4N14_RS06465	12575.5	-0.201557			0.116865	-1.7247	0.0845811	0.156219
C4N14_RS07550	686.644	0.282522			0.16401	1.72259	0.0849627	0.156784
C4N14_RS03835	819.424	0.265419			0.154208	1.72118	0.0852185	0.157117
C4N14_RS02615	28.7846	-0.700984			0.408081	-1.71776	0.0858409	0.158124
C4N14_RS04785	3281.25	0.170024			0.0992294	1.71345	0.0866302	0.159391
C4N14_RS10900	719.854	0.312269			0.182276	1.71316	0.0866825	0.159391
C4N14_RS00065	980.68	-0.262792			0.153639	-1.71045	0.0871818	0.160168
C4N14_RS04475	1117.58	-0.203142			0.118967	-1.70755	0.0877205	0.161015
C4N14_RS00480	70.1223	0.481476			0.28221	1.70609	0.0879908	0.161368
C4N14_RS02325	14585.1	0.180796			0.106114	1.70378	0.0884214	0.162015
C4N14_RS06000	3682.42	-0.257754			0.151925	-1.69658	0.0897756	0.164345
C4N14_RS06745	2984.43	0.245603			0.144798	1.69618	0.0898517	0.164345
C4N14_RS03085	137.818	-0.403474			0.238869	-1.6891	0.0912004	0.166549
C4N14_RS06725	3388.24	-0.259867			0.153857	-1.68901	0.0912168	0.166549
C4N14_RS06650	841.897	-0.298332			0.176766	-1.68772	0.0914649	0.166855
C4N14_RS05720	17851.8	-0.190348			0.113037	-1.68394	0.0921926	0.167888
C4N14_RS10420	6313.96	-0.162848			0.0967052	-1.68396	0.0921897	0.167888
C4N14_RS04570	172.365	-0.303976			0.180829	-1.68101	0.09276	0.168773
C4N14_RS07735	810.495	0.215244			0.128176	1.67928	0.0930972	0.169238
C4N14_RS01940	1975.69	0.309727			0.184606	1.67778	0.0933902	0.169622
C4N14_RS08805	956.792	-0.213106			0.127233	-1.67493	0.0939471	0.170484
C4N14_RS09770	15293.4	0.217733			0.130085	1.67377	0.0941749	0.170749
C4N14_RS00630	1783.35	0.200375			0.119788	1.67274	0.0943777	0.170967
C4N14_RS02810	61.8156	1.91025			1.14232	1.67225	0.0944744	0.170993
C4N14_RS05770	4857.65	-0.231152			0.138325	-1.67109	0.0947046	0.17126
C4N14_RS00970	9586.29	0.168986			0.101549	1.66408	0.096097	0.1735
C4N14_RS09635	1396.33	-0.210398			0.12644	-1.66401	0.0961102	0.1735
C4N14_RS04590	2252.33	-0.27186			0.163494	-1.66282	0.0963487	0.173779
C4N14_RS06680	485.068	0.269768			0.163089	1.65411	0.0981046	0.176793
C4N14_RS04640	1227.41	0.274668			0.166416	1.65049	0.0988418	0.177967
C4N14_RS02405	465.549	-0.277987			0.168646	-1.64834	0.0992827	0.178606
C4N14_RS05800	1627.35	0.19888			0.120764	1.64685	0.0995884	0.179
C4N14_RS05260	315.254	0.286726			0.174237	1.64561	0.0998449	0.179306
C4N14_RS07170	3718.2	-0.300892			0.183012	-1.64411	0.100153	0.179704
C4N14_RS04595	5198.71	-0.208336			0.126975	-1.64077	0.100845	0.18079
C4N14_RS01750	978.412	-0.313848			0.191442	-1.63939	0.101132	0.181147
C4N14_RS01615	1781.11	0.277338			0.169259	1.63855	0.101308	0.18115
C4N14_RS05735	8521.33	-0.387534			0.23649	-1.63869	0.101277	0.18115
C4N14_RS06155	1151.34	-0.227391			0.138833	-1.63788	0.101447	0.181242
C4N14_RS03065	11020.7	0.176723			0.108002	1.6363	0.101777	0.18152
C4N14_RS05845	539.237	-0.221416			0.135309	-1.63637	0.101763	0.18152
C4N14_RS07430	405.663	-0.254973			0.155959	-1.63487	0.102077	0.181898
C4N14_RS01650	2587.71	-0.172331			0.105517	-1.63321	0.102424	0.182208
C4N14_RS06765	1121.23	-0.254492			0.155824	-1.6332	0.102426	0.182208
C4N14_RS02790	96.9715	2.24946			1.37891	1.63133	0.10282	0.182596
C4N14_RS03160	353.822	0.283827			0.173957	1.63159	0.102766	0.182596
C4N14_RS01190	1311.4	-0.178521			0.109616	-1.62861	0.103396	0.183461
C4N14_RS00450	3924.08	0.237764			0.146315	1.62501	0.10416	0.184526
C4N14_RS02575	516.751	-0.279197			0.171819	-1.62495	0.104174	0.184526
C4N14_RS03020	11477.3	-0.201699			0.124215	-1.62378	0.104422	0.184809
C4N14_RS06490	301.366	-0.280692			0.173451	-1.61828	0.105602	0.186738
C4N14_RS01560	1802.31	-0.199582			0.123377	-1.61767	0.105734	0.186811
C4N14_RS02735	60.4332	-0.593832			0.368629	-1.61092	0.107197	0.189235
C4N14_RS06250	263.044	0.27582			0.171746	1.60598	0.108278	0.190981
C4N14_RS09270	5151.06	0.151449			0.0943759	1.60474	0.108551	0.1913
C4N14_RS00615	329.116	0.311394			0.194406	1.60177	0.109206	0.192292
C4N14_RS00645	2078.08	0.223766			0.140307	1.59484	0.110749	0.194678
C4N14_RS10620	23.4765	-0.740662			0.464293	-1.59525	0.110657	0.194678
C4N14_RS02185	14270.5	0.23998			0.150595	1.59355	0.111038	0.195021
C4N14_RS04230	4048.98	0.182159			0.114506	1.59082	0.111649	0.195929
C4N14_RS07760	487.452	-0.275346			0.173215	-1.58962	0.11192	0.196238
C4N14_RS01500	1457.67	-0.166805			0.105166	-1.58611	0.112714	0.197463
C4N14_RS05005	134.311	-0.358191			0.225993	-1.58496	0.112975	0.197754
C4N14_RS10740	3811.18	0.159237			0.100654	1.58203	0.113643	0.198756
C4N14_RS01990	2439.2	0.285469			0.180563	1.581	0.113879	0.199
C4N14_RS02190	1727.65	-0.285182			0.180429	-1.58057	0.113975	0.199002
C4N14_RS02445	3827.26	0.304644			0.193134	1.57737	0.114709	0.200115
C4N14_RS05715	15643.3	-0.16816			0.106653	-1.5767	0.114865	0.200218
C4N14_RS04660	1740.15	0.189759			0.120716	1.57195	0.115962	0.20196
C4N14_RS07545	408.336	0.2182			0.138845	1.57153	0.116059	0.20196
C4N14_RS08845	1723.82	-0.19239			0.122928	-1.56506	0.117568	0.204415
C4N14_RS08640	7151.83	0.258775			0.165575	1.56289	0.118079	0.205131
C4N14_RS08000	917.73	0.194466			0.12463	1.56034	0.11868	0.206003
C4N14_RS10950	1084.94	0.178307			0.114314	1.5598	0.118806	0.20605
C4N14_RS06820	917.521	0.185991			0.119699	1.55382	0.120228	0.208341
C4N14_RS00490	217.456	0.276595			0.178203	1.55214	0.120629	0.208514
C4N14_RS02820	53.7341	1.84239			1.18675	1.55247	0.12055	0.208514
C4N14_RS07515	377.356	-0.262791			0.169219	-1.55296	0.120432	0.208514
C4N14_RS04330	1689.27	0.263683			0.16998	1.55125	0.120841	0.208707
C4N14_RS05250	977.423	0.354724			0.228788	1.55045	0.121033	0.208866
C4N14_RS04890	45.1288	-0.494313			0.3191	-1.54908	0.121362	0.209258
C4N14_RS06665	2132.43	-0.224619			0.145182	-1.54716	0.121825	0.209883
C4N14_RS01185	6311.62	0.279708			0.180969	1.54561	0.122198	0.210351
C4N14_RS00990	14822.5	0.145802			0.0944734	1.54331	0.122755	0.211135
C4N14_RS03925	869.533	-0.224477			0.145849	-1.53911	0.123778	0.212718
C4N14_RS04865	132.721	-0.315659			0.205363	-1.53708	0.124274	0.213394
C4N14_RS04310	861.817	0.245719			0.160226	1.53357	0.125135	0.214694
C4N14_RS05195	2548.9	-0.184199			0.120279	-1.53144	0.125661	0.215419
C4N14_RS02815	59.9288	1.8095			1.18212	1.53073	0.125835	0.215433
C4N14_RS03410	5641.61	0.175347			0.114564	1.53056	0.125877	0.215433
C4N14_RS04045	104.609	-0.354805			0.232204	-1.52799	0.126515	0.216347
C4N14_RS03175	8.02552	-1.18043			0.773366	-1.52636	0.126921	0.216863
C4N14_RS02205	80.7871	-0.458865			0.300739	-1.52579	0.127062	0.216925
C4N14_RS06220	250.774	-0.250512			0.164245	-1.52523	0.127201	0.216983
C4N14_RS01020	14226	0.156445			0.102609	1.52466	0.127344	0.217049
C4N14_RS00935	13153.6	0.211017			0.138724	1.52112	0.128229	0.218378
C4N14_RS09970	2308.79	0.212342			0.139787	1.51904	0.128752	0.21909
C4N14_RS07835	2127.92	0.217449			0.143501	1.51532	0.129692	0.220509
C4N14_RS05170	1581.78	-0.272315			0.180321	-1.51017	0.131	0.222369
C4N14_RS05925	1472.14	0.212196			0.140481	1.51049	0.130918	0.222369
C4N14_RS08720	21.0912	-0.707574			0.469572	-1.50685	0.13185	0.223627
C4N14_RS07300	253.625	0.256271			0.17029	1.50491	0.132348	0.224289
C4N14_RS00610	1324.38	0.234898			0.156155	1.50426	0.132514	0.224388
C4N14_RS00600	1241.2	0.205123			0.136553	1.50215	0.133058	0.224804
C4N14_RS05775	2360.35	0.195671			0.130269	1.50205	0.133085	0.224804
C4N14_RS06955	220.707	-0.276419			0.184011	-1.50218	0.13305	0.224804
C4N14_RS05895	2707.2	-0.178912			0.119697	-1.4947	0.134992	0.22784
C4N14_RS02745	3179.81	0.167108			0.111908	1.49326	0.135369	0.228106
C4N14_RS09355	2121.44	0.221307			0.14818	1.49351	0.135305	0.228106
C4N14_RS01695	521.957	-0.257531			0.172741	-1.49085	0.136002	0.228615
C4N14_RS10915	418.317	-0.243796			0.163498	-1.49113	0.135928	0.228615
C4N14_RS07505	538.743	-0.200871			0.134691	-1.49135	0.13587	0.228615
C4N14_RS10425	598.196	-0.309686			0.207811	-1.49023	0.136164	0.228702
C4N14_RS09920	224.67	-0.285901			0.192751	-1.48327	0.138003	0.231605
C4N14_RS00280	15588.8	0.168967			0.11404	1.48165	0.138434	0.231952
C4N14_RS05580	419.024	0.262546			0.177172	1.48187	0.138374	0.231952
C4N14_RS08500	329.355	-0.227747			0.153805	-1.48075	0.138672	0.232164
C4N14_RS03180	4582.25	-0.189227			0.12826	-1.47534	0.140122	0.234402
C4N14_RS08555	423.16	-0.234038			0.158685	-1.47486	0.140249	0.234426
C4N14_RS05000	452.868	0.213081			0.144718	1.47239	0.140915	0.23535
C4N14_RS04850	6555.64	0.202435			0.13784	1.46862	0.141936	0.236134
C4N14_RS05970	638.114	0.203888			0.138783	1.46912	0.1418	0.236134
C4N14_RS09845	8063.79	-0.150607			0.102555	-1.46855	0.141954	0.236134
C4N14_RS10490	583.553	0.213181			0.145046	1.46975	0.141629	0.236134
C4N14_RS10555	2470.35	0.214762			0.146075	1.47022	0.141502	0.236134
C4N14_RS10410	620.353	-0.204143			0.139482	-1.46358	0.143309	0.238197
C4N14_RS04160	1378.69	0.21167			0.144887	1.46092	0.144036	0.239162
C4N14_RS09855	9147.27	-0.181575			0.124314	-1.46062	0.144119	0.239162
C4N14_RS01065	2182.75	-0.235086			0.161643	-1.45435	0.145849	0.241734
C4N14_RS07350	297.134	0.278988			0.191855	1.45416	0.145902	0.241734
C4N14_RS03235	582.696	0.857134			0.589745	1.4534	0.146114	0.241891
C4N14_RS01845	2460.94	-0.175256			0.120644	-1.45268	0.146313	0.242029
C4N14_RS02485	876.581	-0.326114			0.225183	-1.44822	0.147556	0.243891
C4N14_RS08150	471.982	-0.221519			0.153015	-1.4477	0.147701	0.243935
C4N14_RS00815	1278.82	-0.172926			0.120073	-1.44017	0.149818	0.247236
C4N14_RS05255	3349.52	0.163404			0.113578	1.43869	0.150239	0.247732
C4N14_RS09315	1928.44	-0.157676			0.109713	-1.43717	0.150669	0.248245
C4N14_RS07640	922.76	-0.178745			0.125032	-1.42959	0.152834	0.251612
C4N14_RS06165	398.425	-0.263382			0.184337	-1.42881	0.153059	0.251783
C4N14_RS00650	5932.9	0.147106			0.103072	1.42722	0.153517	0.252336
C4N14_RS04710	924.237	0.198535			0.139342	1.4248	0.154214	0.253282
C4N14_RS10870	3195.86	-0.205496			0.144339	-1.4237	0.154533	0.253605
C4N14_RS02090	544.962	-0.211717			0.149224	-1.41878	0.155962	0.255749
C4N14_RS01205	1404.85	0.17928			0.126513	1.41709	0.156458	0.256358
C4N14_RS05385	9088.22	0.205031			0.144812	1.41584	0.156822	0.256752
C4N14_RS04470	500.424	-0.228233			0.161406	-1.41403	0.157354	0.257421
C4N14_RS08915	1236.58	-0.351452			0.249599	-1.40807	0.159111	0.26009
C4N14_RS01910	180.447	-0.341914			0.243634	-1.40339	0.160501	0.261949
C4N14_RS06635	869.064	-0.257978			0.183777	-1.40376	0.160391	0.261949
C4N14_RS09015	1591.13	-0.176663			0.126037	-1.40168	0.161012	0.262578
C4N14_RS01770	15.1791	-0.750956			0.536225	-1.40045	0.161379	0.262785
C4N14_RS03070	3841.59	0.205829			0.146994	1.40026	0.161437	0.262785
C4N14_RS09685	2802.54	0.169916			0.121371	1.39998	0.161519	0.262785
C4N14_RS08020	426.079	0.352909			0.252292	1.39881	0.161869	0.263149
C4N14_RS06855	403.862	-0.22882			0.163786	-1.39707	0.162393	0.263794
C4N14_RS02530	1772	-0.326489			0.233948	-1.39556	0.162847	0.264324
C4N14_RS06345	105.546	-0.383516			0.275207	-1.39355	0.163453	0.265101
C4N14_RS10045	12000	-0.333012			0.240095	-1.387	0.165442	0.268116
C4N14_RS06215	302.143	0.207767			0.14991	1.38595	0.165763	0.268428
C4N14_RS07535	374.574	-0.237693			0.17172	-1.38419	0.166301	0.268879
C4N14_RS08430	4762.22	0.14812			0.106983	1.38452	0.166198	0.268879
C4N14_RS03840	311.835	0.311004			0.224874	1.38302	0.16666	0.26925
C4N14_RS06355	104.544	-0.362609			0.262515	-1.38129	0.16719	0.269896
C4N14_RS02030	621.796	-0.176282			0.127721	-1.38021	0.167522	0.27016
C4N14_RS03430	1405.89	-0.184047			0.133375	-1.37991	0.167614	0.27016
C4N14_RS09695	614.879	-0.218353			0.158458	-1.37798	0.168208	0.270908
C4N14_RS01480	2476.2	-0.138877			0.100873	-1.37675	0.168589	0.271311
C4N14_RS01880	16766	-0.19398			0.141104	-1.37473	0.169217	0.271718
C4N14_RS05675	126.412	0.346729			0.252305	1.37425	0.169366	0.271718
C4N14_RS06265	5.84691	-1.2761			0.928384	-1.37454	0.169275	0.271718
C4N14_RS07500	685.318	0.171843			0.125007	1.37467	0.169234	0.271718
C4N14_RS08445	865.072	0.173068			0.12608	1.37268	0.169852	0.272287
C4N14_RS06645	518.906	-0.252804			0.18496	-1.3668	0.171688	0.274807
C4N14_RS08655	3908.04	0.168063			0.122942	1.36701	0.171623	0.274807
C4N14_RS02355	16434.6	0.647731			0.474533	1.36499	0.172258	0.275506
C4N14_RS02150	58.1984	-0.39765			0.293926	-1.35289	0.176091	0.28142
C4N14_RS01030	3487.64	-0.188264			0.139206	-1.35241	0.176243	0.281447
C4N14_RS04675	1569.76	0.195026			0.145085	1.34422	0.178877	0.285432
C4N14_RS10875	1124.31	-0.203767			0.152209	-1.33873	0.180657	0.288053
C4N14_RS09955	200.208	-0.264723			0.19796	-1.33725	0.18114	0.288601
C4N14_RS02235	401.198	-0.187604			0.140695	-1.33341	0.182397	0.290158
C4N14_RS09430	5246.34	0.130218			0.0976383	1.33368	0.18231	0.290158
C4N14_RS06755	147.788	0.285626			0.214336	1.33261	0.182661	0.290356
C4N14_RS03845	568.981	0.242606			0.182496	1.32938	0.183724	0.291822
C4N14_RS06840	1891.87	-0.173777			0.130831	-1.32825	0.184095	0.292187
C4N14_RS10945	580.219	-0.234389			0.176689	-1.32657	0.184652	0.292848
C4N14_RS01930	2195.12	0.216939			0.163599	1.32605	0.184824	0.292897
C4N14_RS10310	536.219	-0.176726			0.133451	-1.32428	0.185411	0.293602
C4N14_RS07345	163.06	0.247085			0.186833	1.32249	0.186004	0.294318
C4N14_RS07010	581.359	-0.219522			0.166072	-1.32185	0.186218	0.294432
C4N14_RS08830	2391.27	0.141833			0.10737	1.32098	0.18651	0.294668
C4N14_RS08510	7066.95	-0.140588			0.106502	-1.32004	0.18682	0.294934
C4N14_RS00275	2406.46	-0.195277			0.14818	-1.31784	0.187557	0.295764
C4N14_RS07225	2661.6	-0.1689			0.128186	-1.31762	0.187631	0.295764
C4N14_RS04450	1394.95	-0.258282			0.196229	-1.31623	0.188098	0.295976
C4N14_RS06775	34819.4	-0.366133			0.278164	-1.31625	0.188092	0.295976
C4N14_RS09745	466.587	-0.330186			0.250912	-1.31594	0.188193	0.295976
C4N14_RS05215	10378.4	-0.153595			0.116891	-1.314	0.188845	0.296776
C4N14_RS09090	10.9781	-0.894966			0.682391	-1.31151	0.189684	0.29787
C4N14_RS04445	1174.23	-0.286116			0.218684	-1.30836	0.190752	0.299321
C4N14_RS00595	973.341	0.145363			0.111144	1.30789	0.190912	0.299345
C4N14_RS00655	5792.1	0.207029			0.15846	1.30651	0.19138	0.299852
C4N14_RS04465	771.296	-0.226773			0.173633	-1.30605	0.191537	0.299872
C4N14_RS04460	1151.35	-0.159393			0.122296	-1.30333	0.192461	0.301069
C4N14_RS07995	341.06	0.217421			0.166868	1.30295	0.192591	0.301069
C4N14_RS00170	1487.07	0.343786			0.264068	1.30188	0.192957	0.301414
C4N14_RS03025	4730	-0.227362			0.17472	-1.30129	0.193158	0.301501
C4N14_RS05610	6806.97	0.151989			0.117023	1.2988	0.194014	0.302381
C4N14_RS10940	149.152	-0.36768			0.283088	-1.29882	0.194006	0.302381
C4N14_RS04455	1130.36	-0.179638			0.138809	-1.29414	0.195616	0.30465
C4N14_RS01735	4745.45	-0.216146			0.167126	-1.29331	0.195904	0.30487
C4N14_RS02440	1046.82	0.154333			0.119486	1.29164	0.19648	0.305538
C4N14_RS08890	335.146	-0.228355			0.176965	-1.2904	0.196912	0.305981
C4N14_RS02310	14145.1	0.133192			0.10378	1.2834	0.199352	0.3095
C4N14_RS03450	2011.76	-0.141642			0.110395	-1.28305	0.199475	0.3095
C4N14_RS06455	729.857	-0.180583			0.141118	-1.27966	0.200665	0.311113
C4N14_RS00375	2128.01	-0.14886			0.116536	-1.27737	0.201472	0.311572
C4N14_RS00925	15501.5	0.1402			0.109688	1.27817	0.20119	0.311572
C4N14_RS03485	277.241	-0.303371			0.237619	-1.27671	0.201705	0.311572
C4N14_RS06890	85.4109	0.319079			0.249744	1.27763	0.201381	0.311572
C4N14_RS10765	31.4683	0.481891			0.377454	1.27669	0.201711	0.311572
C4N14_RS08680	339.585	-0.225421			0.176834	-1.27476	0.202394	0.312395
C4N14_RS05765	298.673	-0.385093			0.30256	-1.27278	0.203096	0.313244
C4N14_RS02840	1030.89	0.294639			0.232269	1.26852	0.204611	0.315347
C4N14_RS08095	986.256	-0.173757			0.137197	-1.26648	0.205341	0.316237
C4N14_RS04835	911.681	0.204665			0.161671	1.26594	0.205534	0.3163
C4N14_RS06685	350.107	-0.26122			0.206476	-1.26513	0.205823	0.31651
C4N14_RS00060	1228.71	-0.152348			0.120671	-1.26251	0.206766	0.317489
C4N14_RS02570	1859.69	-0.137404			0.108823	-1.26264	0.206718	0.317489
C4N14_RS02535	9442.06	-0.170444			0.135438	-1.25846	0.208224	0.319322
C4N14_RS10080	6591.06	-0.24552			0.195114	-1.25835	0.208267	0.319322
C4N14_RS09755	184.097	-0.22327			0.177872	-1.25523	0.209395	0.320815
C4N14_RS10970	41.2468	-0.427672			0.342707	-1.24792	0.212059	0.324657
C4N14_RS06535	3297.84	0.138327			0.110906	1.24725	0.212307	0.324797
C4N14_RS06885	114.196	0.324261			0.260576	1.2444	0.213352	0.326156
C4N14_RS07825	933.925	-0.148507			0.12001	-1.23746	0.215918	0.329834
C4N14_RS05090	13324.3	-0.152597			0.123554	-1.23506	0.216809	0.330953
C4N14_RS08200	1220.28	0.148738			0.12062	1.23312	0.217533	0.331813
C4N14_RS07440	495.07	0.198191			0.161242	1.22916	0.219013	0.333826
C4N14_RS07740	135.008	0.26589			0.216489	1.2282	0.219374	0.333885
C4N14_RS09255	5128.4	-0.157128			0.127894	-1.22858	0.219228	0.333885
C4N14_RS04435	291.412	0.301352			0.245683	1.22659	0.219977	0.334396
C4N14_RS06140	210.774	0.209267			0.170629	1.22644	0.220032	0.334396
C4N14_RS01855	23571	-0.134974			0.110256	-1.22418	0.220884	0.335446
C4N14_RS06085	96.156	0.308159			0.252025	1.22273	0.221432	0.336033
C4N14_RS07475	450.124	-0.192586			0.157966	-1.21915	0.222786	0.33784
C4N14_RS08330	497.232	0.178191			0.146265	1.21828	0.223119	0.338099
C4N14_RS09200	15978.1	-0.107401			0.0882027	-1.21766	0.223354	0.338207
C4N14_RS06015	2573.46	0.178495			0.146644	1.2172	0.223529	0.338226
C4N14_RS04170	2246.98	-0.172028			0.141583	-1.21503	0.224354	0.339169
C4N14_RS10460	55.3789	0.433676			0.357022	1.2147	0.224479	0.339169
C4N14_RS08035	2038.82	0.137036			0.112955	1.21319	0.225058	0.339797
C4N14_RS02545	3650.54	-0.157959			0.130265	-1.2126	0.225285	0.339891
C4N14_RS07530	142.853	-0.288893			0.239041	-1.20855	0.226835	0.341983
C4N14_RS08040	1784.23	-0.147647			0.122379	-1.20648	0.227633	0.342937
C4N14_RS10290	163.736	-0.247925			0.206337	-1.20155	0.229538	0.345555
C4N14_RS03190	118.191	-0.300387			0.250431	-1.19948	0.230342	0.346515
C4N14_RS02250	115.239	0.303723			0.253964	1.19593	0.231723	0.348088
C4N14_RS10075	1410.57	0.290139			0.242554	1.19618	0.231626	0.348088
C4N14_RS08565	4676.99	0.134354			0.112413	1.19518	0.232015	0.348274
C4N14_RS02290	235.867	0.269321			0.22555	1.19407	0.232452	0.348679
C4N14_RS02640	4429.53	0.115916			0.0975427	1.18836	0.234693	0.351785
C4N14_RS03090	5806.7	0.216171			0.182273	1.18597	0.235633	0.352939
C4N14_RS09070	222.41	0.216212			0.183081	1.18096	0.237617	0.355508
C4N14_RS09075	484.151	0.22823			0.193287	1.18078	0.23769	0.355508
C4N14_RS02660	4858.23	0.121212			0.102738	1.17981	0.238074	0.355826
C4N14_RS10355	211.537	0.250765			0.212732	1.17878	0.238485	0.356183
C4N14_RS00125	1860.48	-0.202971			0.172564	-1.17621	0.239511	0.357459
C4N14_RS11055	642.348	-0.227958			0.193952	-1.17534	0.239861	0.357466
C4N14_RS10275	3938.32	0.15209			0.129371	1.17561	0.239751	0.357466
C4N14_RS09570	1657.8	-0.20276			0.172599	-1.17474	0.240097	0.357562
C4N14_RS08600	630.455	0.153935			0.131093	1.17424	0.240298	0.357605
C4N14_RS06990	1169.47	0.140639			0.119943	1.17255	0.240976	0.358358
C4N14_RS07975	792.953	-0.156298			0.133891	-1.16735	0.243069	0.361211
C4N14_RS00295	576.926	0.172052			0.147777	1.16427	0.244314	0.362484
C4N14_RS01975	2821.8	0.141319			0.121451	1.16359	0.244592	0.362484
C4N14_RS04320	65.7913	-0.321604			0.276409	-1.16351	0.244624	0.362484
C4N14_RS06625	316.794	-0.188006			0.161459	-1.16442	0.244253	0.362484
C4N14_RS06330	154.876	-0.231991			0.199565	-1.16248	0.24504	0.362841
C4N14_RS05585	7939.35	0.574198			0.494923	1.16018	0.245976	0.363968
C4N14_RS00445	741.902	0.154277			0.133071	1.15936	0.246309	0.3642
C4N14_RS07135	3695.72	0.193131			0.16706	1.15606	0.247658	0.365934
C4N14_RS00605	1036.12	0.169116			0.146362	1.15546	0.2479	0.366032
C4N14_RS02480	733.166	-0.14602			0.126441	-1.15485	0.248152	0.366143
C4N14_RS04095	61.5745	-0.345516			0.299443	-1.15386	0.248558	0.366481
C4N14_RS04960	594.004	-0.141392			0.12326	-1.14711	0.251338	0.370317
C4N14_RS03640	1315.42	-0.161428			0.141099	-1.14408	0.252592	0.371901
C4N14_RS06945	57.1143	0.330813			0.290371	1.13928	0.254588	0.374575
C4N14_RS02450	5460.71	0.11756			0.103423	1.13669	0.255667	0.375896
C4N14_RS07980	1329.92	-0.142675			0.125721	-1.13485	0.256437	0.37676
C4N14_RS08795	4882.47	-0.116427			0.102655	-1.13415	0.25673	0.376925
C4N14_RS08870	2010.49	0.187138			0.165198	1.13281	0.257294	0.377294
C4N14_RS10755	2291.2	-0.126922			0.112096	-1.13226	0.257527	0.377294
C4N14_RS10800	742.241	0.204629			0.180669	1.13262	0.257376	0.377294
C4N14_RS04995	418.619	0.169846			0.150653	1.1274	0.259572	0.379754
C4N14_RS07985	821.756	0.150617			0.133551	1.12778	0.259411	0.379754
C4N14_RS04810	2971.36	-0.135299			0.120307	-1.12461	0.260754	0.380964
C4N14_RS07445	131.917	-0.261784			0.232783	-1.12458	0.260766	0.380964
C4N14_RS05445	5010.69	-0.123236			0.110025	-1.12008	0.262679	0.38349
C4N14_RS02000	1396.53	0.138217			0.123994	1.11471	0.264975	0.38657
C4N14_RS03455	2461.87	-0.128041			0.114973	-1.11367	0.265422	0.38695
C4N14_RS07030	1925.25	-0.126309			0.113725	-1.11065	0.266719	0.388568
C4N14_RS01705	1899.35	0.285217			0.256963	1.10995	0.26702	0.388733
C4N14_RS08360	106.502	0.252518			0.227608	1.10945	0.267238	0.388777
C4N14_RS01745	8384.88	-0.126061			0.11388	-1.10696	0.268311	0.390065
C4N14_RS01320	7.27929	0.844305			0.765136	1.10347	0.269823	0.391715
C4N14_RS10615	9793.65	0.120416			0.109097	1.10375	0.269703	0.391715
C4N14_RS07055	3542.09	-0.114009			0.103441	-1.10217	0.270388	0.392169
C4N14_RS08610	82.2346	0.330798			0.300212	1.10188	0.270513	0.392169
C4N14_RS08375	58.8794	-0.323509			0.29438	-1.09895	0.271789	0.393742
C4N14_RS07040	968.247	-0.182084			0.165817	-1.0981	0.27216	0.394006
C4N14_RS04840	1632.89	-0.121012			0.110408	-1.09604	0.273062	0.394761
C4N14_RS10445	91.2031	-0.259249			0.236457	-1.09639	0.272909	0.394761
C4N14_RS02060	118.485	-0.23143			0.211703	-1.09318	0.274313	0.396293
C4N14_RS02875	1018.22	-0.156511			0.143599	-1.08991	0.275752	0.398095
C4N14_RS04720	209.819	0.216613			0.198905	1.08903	0.276142	0.398104
C4N14_RS09335	1501.23	0.127019			0.116628	1.08909	0.276114	0.398104
C4N14_RS00360	1675.25	-0.155978			0.143327	-1.08827	0.276478	0.398312
C4N14_RS01160	17.1786	-0.564653			0.520344	-1.08515	0.277853	0.400016
C4N14_RS01295	303.902	-0.199763			0.184359	-1.08356	0.278562	0.400553
C4N14_RS09565	3879.9	0.196299			0.181181	1.08344	0.278612	0.400553
C4N14_RS09055	221.067	0.181069			0.16739	1.08172	0.279376	0.401374
C4N14_RS07130	664.093	-0.169389			0.156919	-1.07947	0.280379	0.402536
C4N14_RS07925	4682.77	-0.116286			0.108003	-1.07669	0.281617	0.404034
C4N14_RS08420	1326.85	-0.130455			0.121354	-1.07499	0.282379	0.404848
C4N14_RS03010	213.531	-0.223132			0.20781	-1.07373	0.282943	0.405376
C4N14_RS05870	257.754	0.189326			0.177099	1.06904	0.285052	0.408116
C4N14_RS01025	2798.39	-0.180143			0.169375	-1.06357	0.287523	0.411086
C4N14_RS07595	250.953	-0.17513			0.164625	-1.06381	0.287414	0.411086
C4N14_RS09030	1054.39	0.130391			0.122733	1.0624	0.288056	0.411565
C4N14_RS03975	94.1705	0.249779			0.235332	1.06139	0.288512	0.41165
C4N14_RS04500	873.403	-0.138108			0.130067	-1.06182	0.288318	0.41165
C4N14_RS02635	4060.79	0.137953			0.130228	1.05932	0.289454	0.412145
C4N14_RS04990	56.6619	0.390585			0.368648	1.0595	0.28937	0.412145
C4N14_RS07685	1020.34	-0.132919			0.125437	-1.05964	0.289308	0.412145
C4N14_RS04375	547.529	-0.166207			0.156993	-1.05869	0.289742	0.412272
C4N14_RS05110	634.918	-0.257882			0.243943	-1.05714	0.290449	0.412994
C4N14_RS01475	24809.5	0.131177			0.124187	1.05628	0.290839	0.413267
C4N14_RS06145	2279.93	0.12036			0.114326	1.05278	0.292442	0.41526
C4N14_RS01155	3.66014	-1.21118			1.15399	-1.04956	0.293921	0.417074
C4N14_RS08690	545.639	0.154738			0.147603	1.04834	0.294482	0.417585
C4N14_RS06870	1521.53	0.148333			0.141685	1.04692	0.295134	0.418074
C4N14_RS08110	928.028	-0.125964			0.120342	-1.04672	0.29523	0.418074
C4N14_RS03580	372.711	0.162254			0.155269	1.04498	0.296031	0.418673
C4N14_RS10775	15.0535	0.576344			0.551563	1.04493	0.296056	0.418673
C4N14_RS06315	2236.9	-0.167507			0.160902	-1.04105	0.297852	0.420926
C4N14_RS05300	316.994	-0.224908			0.216365	-1.03948	0.29858	0.421515
C4N14_RS05985	46.6325	0.329988			0.317783	1.03841	0.299081	0.421515
C4N14_RS06360	3167.09	0.123726			0.119135	1.03853	0.299022	0.421515
C4N14_RS07820	1177.95	-0.140089			0.134826	-1.03903	0.29879	0.421515
C4N14_RS05975	726.63	-0.130385			0.12573	-1.03702	0.299726	0.422138
C4N14_RS03720	145.833	0.280047			0.27056	1.03507	0.300638	0.422604
C4N14_RS06320	2419.23	-0.144961			0.139967	-1.03568	0.300354	0.422604
C4N14_RS07410	1524.81	0.131162			0.126726	1.035	0.300668	0.422604
C4N14_RS09915	6038.54	0.10419			0.10114	1.03016	0.302937	0.425505
C4N14_RS04440	267.398	-0.201635			0.19602	-1.02864	0.303647	0.426214
C4N14_RS03060	7813.1	0.118191			0.115038	1.0274	0.30423	0.426537
C4N14_RS04260	5591.29	-0.127924			0.124527	-1.02728	0.304288	0.426537
C4N14_RS05760	1581.03	0.17563			0.171059	1.02672	0.304552	0.426619
C4N14_RS02315	7553.32	0.127877			0.125152	1.02177	0.30689	0.429343
C4N14_RS04370	693.079	-0.159405			0.156015	-1.02173	0.30691	0.429343
C4N14_RS08295	347.101	-0.18203			0.17829	-1.02098	0.307265	0.42955
C4N14_RS09950	818.565	-0.20839			0.204773	-1.01767	0.308837	0.431458
C4N14_RS10485	325.764	0.163076			0.160333	1.01711	0.309102	0.431537
C4N14_RS05490	2312	0.107045			0.105449	1.01513	0.310042	0.432394
C4N14_RS06475	510.515	-0.161303			0.158928	-1.01494	0.310132	0.432394
C4N14_RS04240	688.27	0.154915			0.1528	1.01384	0.310661	0.43284
C4N14_RS01555	3341.55	-0.116151			0.11481	-1.01168	0.31169	0.433983
C4N14_RS07800	1614.25	-0.117068			0.116013	-1.00909	0.312931	0.435419
C4N14_RS03645	1442.85	0.804249			0.798018	1.00781	0.313547	0.435984
C4N14_RS01825	1905.48	0.122472			0.122104	1.00301	0.315855	0.438899
C4N14_RS02065	169.012	0.222238			0.221821	1.00188	0.316403	0.439366
C4N14_RS03995	24.6243	0.438014			0.437421	1.00136	0.316654	0.439422
C4N14_RS09455	4697.63	0.201221			0.201087	1.00067	0.316987	0.43959
C4N14_RS10415	3259.93	-0.24595			0.246179	-0.999071	0.31776	0.440367
C4N14_RS05420	2.62558	-1.4926			1.49647	-0.997416	0.318563	0.441185
C4N14_RS07485	895.603	0.139474			0.140358	0.993702	0.320368	0.443389
C4N14_RS02145	533.572	0.1631			0.164488	0.991559	0.321413	0.444539
C4N14_RS01860	21423.4	0.094568			0.0956268	0.988928	0.322698	0.445078
C4N14_RS03470	1659.58	0.115784			0.116978	0.989796	0.322274	0.445078
C4N14_RS04195	675.474	0.242143			0.244899	0.988748	0.322787	0.445078
C4N14_RS08180	1128.41	0.137626			0.13924	0.988408	0.322953	0.445078
C4N14_RS08880	16560.3	0.170544			0.172593	0.98813	0.323089	0.445078
C4N14_RS09085	6664.19	-0.135035			0.13636	-0.990287	0.322034	0.445078
C4N14_RS00975	5353.51	0.0963141			0.0975725	0.987103	0.323592	0.445476
C4N14_RS08005	1052.11	0.121912			0.123604	0.986306	0.323983	0.445718
C4N14_RS08190	604.438	0.124257			0.126509	0.982199	0.326002	0.448199
C4N14_RS09935	10094.7	0.153371			0.15629	0.981318	0.326436	0.448402
C4N14_RS10450	313.092	0.150242			0.153148	0.981022	0.326582	0.448402
C4N14_RS02580	6743.93	0.106789			0.109205	0.977872	0.328138	0.450241
C4N14_RS10880	1288.97	-0.179104			0.183374	-0.976715	0.32871	0.450728
C4N14_RS08630	2195.13	0.119692			0.123013	0.973007	0.33055	0.452951
C4N14_RS00110	8069.96	-0.109599			0.112922	-0.970574	0.33176	0.45431
C4N14_RS03480	760.435	0.182781			0.188668	0.968802	0.332644	0.45522
C4N14_RS08715	6679.55	0.09242			0.0957229	0.965494	0.334297	0.457181
C4N14_RS09040	438.348	0.133624			0.138745	0.963084	0.335505	0.458531
C4N14_RS01035	3922.44	0.102898			0.107029	0.961406	0.336348	0.459381
C4N14_RS01935	37.0515	0.384462			0.401845	0.956744	0.338697	0.462284
C4N14_RS01240	748.569	0.189873			0.198827	0.954963	0.339597	0.463208
C4N14_RS04080	248.357	0.186547			0.19632	0.950215	0.342003	0.466184
C4N14_RS07035	1691.88	-0.11817			0.124441	-0.949604	0.342314	0.466301
C4N14_RS05345	620.133	0.210233			0.221575	0.94881	0.342717	0.466358
C4N14_RS07110	935.619	-0.115918			0.122194	-0.948638	0.342805	0.466358
C4N14_RS04075	135.754	0.224723			0.237074	0.9479	0.34318	0.46647
C4N14_RS06260	57.0967	0.300734			0.317366	0.947593	0.343337	0.46647
C4N14_RS01105	19.0962	-0.499847			0.528534	-0.945722	0.34429	0.467259
C4N14_RS03320	1633.48	0.116605			0.123317	0.945572	0.344367	0.467259
C4N14_RS11000	0.602722	-2.58883			2.76558	-0.936089	0.349227	0.473378
C4N14_RS09025	396.732	-0.134071			0.143256	-0.935884	0.349333	0.473378
C4N14_RS08355	5727.57	-0.193421			0.20691	-0.934812	0.349885	0.473817
C4N14_RS04790	1618.48	0.143079			0.153197	0.933951	0.350329	0.474109
C4N14_RS06480	486.712	-0.139718			0.150151	-0.93052	0.352102	0.476198
C4N14_RS05655	297.893	-0.189391			0.204412	-0.926513	0.354179	0.478695
C4N14_RS06705	3726.42	-0.111302			0.120343	-0.924874	0.355032	0.479535
C4N14_RS00285	506.207	0.141538			0.153219	0.923759	0.355612	0.480007
C4N14_RS03890	9559.68	0.0951209			0.103446	0.91952	0.357823	0.482678
C4N14_RS03715	40.0529	0.339685			0.369875	0.918377	0.358422	0.483171
C4N14_RS04060	35.4948	-0.358128			0.391085	-0.915729	0.359809	0.484727
C4N14_RS03705	411.299	0.141456			0.155113	0.91195	0.361795	0.487086
C4N14_RS06620	318.928	0.152069			0.167356	0.908655	0.363532	0.489107
C4N14_RS04040	597.541	-0.247144			0.272352	-0.907445	0.364172	0.489333
C4N14_RS07895	38.5738	-0.394233			0.434307	-0.907729	0.364021	0.489333
C4N14_RS00885	8.21928	-0.720288			0.794352	-0.906762	0.364533	0.489502
C4N14_RS10935	323.166	-0.16454			0.181551	-0.9063	0.364777	0.489514
C4N14_RS08750	7648.22	-0.135384			0.150274	-0.900915	0.367634	0.493028
C4N14_RS01015	3214.76	0.180172			0.200289	0.899557	0.368356	0.493678
C4N14_RS04340	1841.67	-0.120184			0.133794	-0.898279	0.369037	0.494271
C4N14_RS02285	34.4253	0.335037			0.373502	0.897015	0.369711	0.494855
C4N14_RS03475	650.422	0.119384			0.133314	0.895508	0.370516	0.495613
C4N14_RS06180	2268.09	-0.442136			0.494496	-0.894114	0.371261	0.496289
C4N14_RS06980	73.269	0.240704			0.271089	0.887914	0.374587	0.500413
C4N14_RS03910	3918.3	-0.0973885			0.109893	-0.886213	0.375503	0.501314
C4N14_RS10655	7641.61	0.105845			0.120279	0.879997	0.378861	0.505473
C4N14_RS10525	544.871	0.141516			0.161442	0.876576	0.380717	0.507623
C4N14_RS08325	347.877	-0.150819			0.172224	-0.875718	0.381184	0.507919
C4N14_RS06060	3540.57	0.0883792			0.101239	0.872973	0.382678	0.509583
C4N14_RS08060	824.975	-0.105719			0.121238	-0.871999	0.383209	0.509962
C4N14_RS09870	96.2308	-0.218699			0.251096	-0.870978	0.383766	0.510377
C4N14_RS09305	0.887674	-1.97893			2.28021	-0.867875	0.385463	0.512305
C4N14_RS10180	388.41	-0.145667			0.167983	-0.867154	0.385858	0.512502
C4N14_RS07540	462.761	0.131526			0.151897	0.865891	0.38655	0.513093
C4N14_RS07480	297.845	-0.162085			0.18817	-0.861376	0.389031	0.516056
C4N14_RS05815	3078.96	-0.121855			0.141629	-0.860384	0.389577	0.516451
C4N14_RS08520	6469.36	-0.0842394			0.0979836	-0.85973	0.389938	0.5166
C4N14_RS04365	279.772	-0.19434			0.226658	-0.857414	0.391216	0.517962
C4N14_RS11040	34.4816	-0.314708			0.368311	-0.854463	0.392849	0.519792
C4N14_RS03575	290.728	0.178369			0.209025	0.853337	0.393472	0.520286
C4N14_RS10105	120.383	-0.197314			0.232489	-0.848701	0.396048	0.523358
C4N14_RS08080	160.417	-0.20531			0.242536	-0.846513	0.397267	0.524635
C4N14_RS08560	2455.39	-0.122493			0.144883	-0.845465	0.397852	0.525073
C4N14_RS04380	3611.57	0.15468			0.183091	0.844826	0.398208	0.525209
C4N14_RS00350	146.034	-0.174511			0.207015	-0.842986	0.399236	0.525897
C4N14_RS09420	9355.95	0.51554			0.611404	0.843207	0.399113	0.525897
C4N14_RS04100	8.16957	0.620397			0.736962	0.84183	0.399883	0.526415
C4N14_RS07490	206.525	0.152755			0.183395	0.832929	0.404885	0.532662
C4N14_RS01840	483.422	-0.188799			0.226924	-0.831991	0.405414	0.53302
C4N14_RS04935	33521.3	-0.108532			0.130714	-0.8303	0.406369	0.533939
C4N14_RS03955	33.8273	-0.324624			0.391301	-0.829603	0.406763	0.534118
C4N14_RS07840	2568.26	0.10604			0.128119	0.82767	0.407857	0.535216
C4N14_RS04800	1018.39	0.153111			0.185196	0.826751	0.408378	0.535561
C4N14_RS02320	2582.62	0.117116			0.14198	0.824876	0.409442	0.536617
C4N14_RS08410	98.0023	-0.234159			0.284514	-0.823011	0.410502	0.537667
C4N14_RS11070	16.6946	-0.446936			0.543507	-0.822318	0.410896	0.537844
C4N14_RS06445	1096.63	-0.131204			0.15986	-0.820742	0.411794	0.538679
C4N14_RS07015	2579.68	0.0811072			0.0994242	0.815769	0.414632	0.542051
C4N14_RS06515	4789.94	0.118911			0.146011	0.814396	0.415418	0.542395
C4N14_RS08695	668.953	-0.118384			0.145296	-0.814778	0.415199	0.542395
C4N14_RS00355	171.236	-0.248616			0.305563	-0.81363	0.415857	0.542626
C4N14_RS08365	90.9903	0.198884			0.244874	0.81219	0.416683	0.543163
C4N14_RS09165	1832.15	-0.124122			0.15286	-0.812001	0.416791	0.543163
C4N14_RS06975	233.796	0.16658			0.206956	0.804902	0.420876	0.548143
C4N14_RS09380	362.109	0.135073			0.168167	0.803211	0.421853	0.54907
C4N14_RS06660	923.51	-0.129694			0.161923	-0.800962	0.423154	0.550418
C4N14_RS04225	88.3881	0.206828			0.258991	0.798591	0.424527	0.551859
C4N14_RS03990	28.1928	-0.320398			0.403786	-0.793484	0.427496	0.555117
C4N14_RS08545	827.79	0.113842			0.143494	0.79336	0.427568	0.555117
C4N14_RS08455	4885.98	-0.116558			0.147162	-0.792036	0.428339	0.55577
C4N14_RS08440	1679.49	0.0897394			0.113692	0.789317	0.429927	0.557481
C4N14_RS08840	2537.15	0.121693			0.154521	0.787553	0.430958	0.558471
C4N14_RS02280	99.0685	0.185465			0.235667	0.786981	0.431293	0.558556
C4N14_RS10760	467.085	-0.198187			0.253031	-0.783251	0.43348	0.561037
C4N14_RS04255	3596.26	-0.113914			0.145857	-0.780996	0.434805	0.562402
C4N14_RS07120	1825.87	0.11478			0.147226	0.779618	0.435616	0.5631
C4N14_RS05630	653.096	0.119026			0.152834	0.778789	0.436104	0.56338
C4N14_RS04880	108.345	0.18449			0.237044	0.778294	0.436396	0.563407
C4N14_RS03415	4144.32	0.0899154			0.115619	0.777688	0.436753	0.563517
C4N14_RS09215	828.759	-0.10593			0.136339	-0.776962	0.437181	0.563719
C4N14_RS10810	505.596	-0.117368			0.152729	-0.768477	0.442204	0.569842
C4N14_RS10365	733.659	0.111266			0.145147	0.766576	0.443334	0.570943
C4N14_RS00900	5190.83	-0.116814			0.152571	-0.765635	0.443894	0.570986
C4N14_RS06630	1096.92	-0.109			0.142372	-0.765596	0.443917	0.570986
C4N14_RS03985	32.3857	-0.297393			0.390511	-0.761548	0.44633	0.573734
C4N14_RS09060	234.948	0.159842			0.210121	0.760713	0.446829	0.57402
C4N14_RS02270	66.1497	-0.222559			0.294669	-0.755287	0.450077	0.57752
C4N14_RS06845	208.012	-0.187894			0.24879	-0.755233	0.450109	0.57752
C4N14_RS07680	519.174	-0.148793			0.197609	-0.752967	0.45147	0.578907
C4N14_RS03050	2748.37	-0.10275			0.136712	-0.751574	0.452307	0.579623
C4N14_RS01045	2462.19	0.0803655			0.107002	0.751064	0.452614	0.579659
C4N14_RS02260	80.7246	-0.224366			0.299051	-0.750261	0.453097	0.57992
C4N14_RS02690	13872.5	-0.0807204			0.107717	-0.749373	0.453633	0.580247
C4N14_RS02360	323.67	0.141893			0.189661	0.748141	0.454375	0.580405
C4N14_RS03905	1419.61	-0.10197			0.136337	-0.747925	0.454505	0.580405
C4N14_RS04695	112498	0.121179			0.162052	0.747777	0.454595	0.580405
C4N14_RS10705	1989.77	0.115652			0.154822	0.746996	0.455066	0.58065
C4N14_RS08215	1572.96	-0.104631			0.140202	-0.746287	0.455494	0.580839
C4N14_RS00640	4114.59	0.138722			0.187312	0.740597	0.458938	0.584871
C4N14_RS02540	1083.02	-0.126289			0.171495	-0.736403	0.461485	0.587757
C4N14_RS02430	178.965	0.170866			0.232424	0.735147	0.46225	0.58837
C4N14_RS00055	430.364	0.102278			0.139327	0.734091	0.462894	0.588467
C4N14_RS07510	40.6758	-0.267947			0.364789	-0.734526	0.462628	0.588467
C4N14_RS06530	1196.92	0.106071			0.144907	0.731993	0.464173	0.589733
C4N14_RS02005	850.654	0.120218			0.164435	0.731097	0.46472	0.590066
C4N14_RS00980	7603.01	0.10222			0.140497	0.727559	0.466884	0.592451
C4N14_RS08370	162.702	-0.154118			0.213142	-0.723073	0.469635	0.595579
C4N14_RS04135	22210.5	-0.132737			0.184135	-0.720866	0.470992	0.596935
C4N14_RS05450	1324.7	-0.0884605			0.123287	-0.717515	0.473056	0.598507
C4N14_RS06640	3643.36	-0.0821951			0.114555	-0.717518	0.473055	0.598507
C4N14_RS10430	78.4387	0.210235			0.293032	0.717449	0.473097	0.598507
C4N14_RS04010	19.2784	0.337404			0.472774	0.71367	0.475431	0.600362
C4N14_RS05910	20.3816	-0.423021			0.592378	-0.714105	0.475162	0.600362
C4N14_RS08135	984.677	0.0840589			0.117691	0.714234	0.475083	0.600362
C4N14_RS07655	3119.45	0.0832648			0.116763	0.71311	0.475777	0.600434
C4N14_RS05705	15589.7	-0.0989366			0.140087	-0.70625	0.480033	0.605436
C4N14_RS02275	39.7829	0.259924			0.368387	0.705573	0.480454	0.605599
C4N14_RS02760	903.826	-0.678788			0.97085	-0.699169	0.484447	0.609606
C4N14_RS04885	64.3253	0.187433			0.268121	0.699062	0.484513	0.609606
C4N14_RS08940	1875.47	0.147063			0.210256	0.699447	0.484273	0.609606
C4N14_RS07005	274.117	-0.176465			0.253578	-0.695901	0.486491	0.611723
C4N14_RS03810	5797.94	0.16431			0.23726	0.692529	0.488605	0.61401
C4N14_RS01510	1478.21	0.0740172			0.107058	0.691374	0.48933	0.614549
C4N14_RS02665	3261.27	-0.0861331			0.124982	-0.689164	0.49072	0.61555
C4N14_RS06545	984.19	0.147685			0.214193	0.689498	0.49051	0.61555
C4N14_RS01060	15782.5	0.0863365			0.125944	0.685513	0.49302	0.616897
C4N14_RS02830	235.759	0.399805			0.582807	0.685999	0.492714	0.616897
C4N14_RS03700	1239.89	0.121014			0.176492	0.685663	0.492926	0.616897
C4N14_RS04855	181.511	-0.128437			0.187061	-0.686605	0.492332	0.616897
C4N14_RS06815	953.229	0.0798016			0.116482	0.685101	0.49328	0.616897
C4N14_RS10230	2767.67	0.0832036			0.121909	0.682508	0.494918	0.618573
C4N14_RS05025	38311.9	-0.127099			0.186494	-0.681518	0.495544	0.618983
C4N14_RS05830	642.251	0.0963854			0.141788	0.679784	0.496641	0.61998
C4N14_RS02995	472.922	-0.10677			0.157717	-0.676972	0.498424	0.621832
C4N14_RS00565	1249.89	-0.0818636			0.121434	-0.674143	0.500221	0.623324
C4N14_RS02335	249.073	0.195384			0.289675	0.674494	0.499997	0.623324
C4N14_RS09285	6369.85	0.0668419			0.0994379	0.672197	0.501458	0.624492
C4N14_RS03310	334.387	0.13211			0.196708	0.671604	0.501836	0.624587
C4N14_RS10660	2489.65	0.0815568			0.121586	0.670775	0.502364	0.62487
C4N14_RS06400	820.511	0.0956198			0.143204	0.667718	0.504313	0.626919
C4N14_RS07295	519.038	-0.0930898			0.139566	-0.666997	0.504774	0.627116
C4N14_RS07000	303.654	-0.108628			0.163328	-0.665093	0.505991	0.628032
C4N14_RS09260	1422.89	0.072931			0.109688	0.664897	0.506116	0.628032
C4N14_RS04165	519.405	0.0978019			0.147683	0.662242	0.507816	0.629765
C4N14_RS04860	93.4486	-0.154636			0.235363	-0.657012	0.511173	0.63355
C4N14_RS02520	105.049	0.157663			0.240196	0.656395	0.51157	0.633663
C4N14_RS05505	3058.07	0.0657775			0.100346	0.655509	0.51214	0.633877
C4N14_RS08195	958.755	0.0764683			0.116714	0.655177	0.512354	0.633877
C4N14_RS09910	12735.2	-0.0778276			0.119214	-0.652839	0.51386	0.635362
C4N14_RS04090	192.224	0.187755			0.288014	0.651895	0.514469	0.635736
C4N14_RS03285	404.315	-0.102297			0.157373	-0.650032	0.515671	0.636309
C4N14_RS04495	274.174	-0.122823			0.189031	-0.649753	0.515852	0.636309
C4N14_RS07435	3235.82	0.0719783			0.110774	0.649777	0.515836	0.636309
C4N14_RS06025	3061.58	-0.0722337			0.111527	-0.64768	0.517192	0.637583
C4N14_RS05995	4564.7	-0.0771179			0.119245	-0.646721	0.517813	0.63797
C4N14_RS07230	2124.5	-0.0853832			0.132432	-0.644734	0.519099	0.639176
C4N14_RS09835	6574.58	0.0826543			0.128685	0.642299	0.520679	0.64038
C4N14_RS10370	1268.61	0.0967934			0.150704	0.642275	0.520695	0.64038
C4N14_RS01520	1038.16	-0.0774112			0.120818	-0.640724	0.521702	0.64124
C4N14_RS05400	11292.1	0.118259			0.185546	0.637357	0.523893	0.643551
C4N14_RS09555	2322.97	0.0782781			0.123061	0.636092	0.524716	0.644182
C4N14_RS07990	1292.91	0.0990548			0.156542	0.632767	0.526886	0.646463
C4N14_RS07880	20.8071	0.313242			0.4966	0.630774	0.528189	0.647678
C4N14_RS00120	1128.1	-0.114608			0.181972	-0.629812	0.528817	0.648067
C4N14_RS02715	252.67	0.102391			0.162706	0.629298	0.529154	0.648097
C4N14_RS01380	179.517	0.141562			0.225888	0.626691	0.530862	0.649144
C4N14_RS07125	2419.24	0.0657509			0.104939	0.62656	0.530947	0.649144
C4N14_RS10360	3363.58	-0.0662322			0.105598	-0.627212	0.53052	0.649144
C4N14_RS01195	3987.45	-0.065972			0.105986	-0.62246	0.533639	0.651285
C4N14_RS05945	1061.6	0.0721478			0.115844	0.622803	0.533414	0.651285
C4N14_RS09750	37.9695	-0.224546			0.360451	-0.622959	0.533312	0.651285
C4N14_RS03895	2396.35	0.101045			0.162605	0.62141	0.53433	0.651745
C4N14_RS04390	14677.8	0.0642112			0.103757	0.618864	0.536006	0.653405
C4N14_RS04635	1997.97	-0.13185			0.213237	-0.618325	0.536361	0.653454
C4N14_RS08100	1918.96	-0.0807543			0.131683	-0.613249	0.539711	0.65715
C4N14_RS02055	598.448	-0.110742			0.18151	-0.610114	0.541786	0.658809
C4N14_RS05810	2239.97	-0.0690327			0.113125	-0.610233	0.541708	0.658809
C4N14_RS06690	71.6341	-0.209769			0.344023	-0.609752	0.542026	0.658809
C4N14_RS04030	182.291	0.119248			0.196225	0.607708	0.543381	0.66007
C4N14_RS03880	3720.86	0.0691535			0.114191	0.605597	0.544783	0.661385
C4N14_RS07940	787.237	-0.0904497			0.149486	-0.605073	0.545131	0.661421
C4N14_RS02085	229.525	-0.110251			0.182443	-0.604304	0.545642	0.661654
C4N14_RS00465	642.98	-0.118526			0.196523	-0.603115	0.546432	0.662226
C4N14_RS05410	1104.46	-0.100294			0.166464	-0.602497	0.546843	0.662338
C4N14_RS05615	4641.81	0.0981783			0.163156	0.601744	0.547345	0.662558
C4N14_RS01300	1333.24	-0.0901298			0.150449	-0.599072	0.549125	0.664326
C4N14_RS10470	44.3457	0.203878			0.341022	0.597844	0.549944	0.664929
C4N14_RS07585	201.93	-0.139101			0.233341	-0.596128	0.55109	0.665927
C4N14_RS09415	1456.38	-0.14169			0.240053	-0.590245	0.555026	0.670294
C4N14_RS11060	13.8771	0.388346			0.658787	0.589486	0.555535	0.670518
C4N14_RS07605	7699.88	0.0680314			0.115721	0.587889	0.556607	0.671421
C4N14_RS10170	130.735	-0.134175			0.228443	-0.587346	0.556972	0.671471
C4N14_RS03660	9545.68	-0.298818			0.509254	-0.586777	0.557354	0.671542
C4N14_RS10990	5.23081	0.533579			0.913333	0.584211	0.559078	0.672839
C4N14_RS08925	1267.32	-0.089359			0.152936	-0.584289	0.559026	0.672839
C4N14_RS03095	3608.14	0.105773			0.181774	0.581891	0.56064	0.673937
C4N14_RS10280	633.067	-0.108849			0.186946	-0.582249	0.560399	0.673937
C4N14_RS08125	4921.42	0.103437			0.178311	0.580096	0.56185	0.675
C4N14_RS10465	52.0661	-0.173618			0.300134	-0.578467	0.562949	0.675929
C4N14_RS10995	35.128	-0.218531			0.378669	-0.577102	0.563871	0.676367
C4N14_RS03195	587.597	-0.0773725			0.13417	-0.576676	0.564158	0.676367
C4N14_RS10270	5570.92	0.0733042			0.127158	0.57648	0.564291	0.676367
C4N14_RS01050	604.78	0.0802025			0.139659	0.574273	0.565783	0.677414
C4N14_RS01740	110.5	0.132727			0.231142	0.574223	0.565817	0.677414
C4N14_RS03440	1960.49	0.082588			0.144265	0.572474	0.567001	0.67844
C4N14_RS08710	1053.19	-0.0794461			0.138966	-0.571697	0.567527	0.678679
C4N14_RS00985	2634.57	0.092729			0.162851	0.56941	0.569078	0.680141
C4N14_RS00835	1821.1	0.0588427			0.103831	0.566715	0.570908	0.681936
C4N14_RS02755	1246.16	0.0724089			0.128279	0.564463	0.572439	0.682979
C4N14_RS10495	594.616	-0.0836636			0.148102	-0.564906	0.572137	0.682979
C4N14_RS08785	1223.76	-0.075868			0.134574	-0.563766	0.572913	0.683152
C4N14_RS00560	710.618	-0.0819711			0.14625	-0.560487	0.575147	0.685392
C4N14_RS03915	3960.56	-0.0602906			0.107654	-0.560041	0.575452	0.685392
C4N14_RS08105	1238.82	0.0749541			0.134005	0.559339	0.57593	0.685568
C4N14_RS06380	5138.49	0.0614021			0.110038	0.558006	0.57684	0.686258
C4N14_RS01350	6.28516	0.469597			0.844401	0.55613	0.578122	0.687389
C4N14_RS02295	961.991	0.109962			0.198652	0.55354	0.579893	0.689101
C4N14_RS05440	14991.8	-0.112064			0.20349	-0.55071	0.581832	0.691009
C4N14_RS01645	593.082	0.0834201			0.152091	0.548489	0.583357	0.692027
C4N14_RS04895	73.1718	-0.144632			0.263625	-0.548627	0.583261	0.692027
C4N14_RS05805	6345.52	0.0609772			0.111277	0.547975	0.583709	0.69205
C4N14_RS05275	947.984	-0.0648926			0.118793	-0.546267	0.584883	0.693046
C4N14_RS07215	1786.41	-0.0622102			0.11415	-0.544988	0.585761	0.693296
C4N14_RS07220	1726.45	0.0654723			0.12012	0.545059	0.585713	0.693296
C4N14_RS00820	489.097	-0.076242			0.140241	-0.54365	0.586683	0.69399
C4N14_RS02035	322.011	-0.150569			0.277521	-0.54255	0.58744	0.69449
C4N14_RS08160	624.233	0.065859			0.12207	0.539517	0.58953	0.696565
C4N14_RS09840	5967.88	0.0547494			0.10172	0.538236	0.590414	0.697213
C4N14_RS08220	4106.64	-0.072419			0.136659	-0.529925	0.596164	0.703602
C4N14_RS11005	151.838	-0.117218			0.222473	-0.526885	0.598274	0.705691
C4N14_RS01985	3624.59	0.117732			0.22453	0.52435	0.600035	0.707367
C4N14_RS10665	171.219	0.119447			0.228431	0.522903	0.601042	0.708151
C4N14_RS02675	2675.91	-0.0660219			0.126791	-0.520713	0.602566	0.709545
C4N14_RS09975	5630.73	0.0560449			0.107798	0.519906	0.603129	0.709805
C4N14_RS02845	25383.2	0.10582			0.204544	0.517347	0.604914	0.711078
C4N14_RS08705	1119.54	-0.0735871			0.14223	-0.517383	0.604889	0.711078
C4N14_RS08930	814.266	-0.074245			0.14364	-0.516882	0.605238	0.711078
C4N14_RS00555	36.3342	-0.187372			0.364447	-0.514127	0.607163	0.712936
C4N14_RS03970	78.4723	0.130282			0.254872	0.511166	0.609235	0.714964
C4N14_RS02835	921.059	0.127714			0.251613	0.507582	0.611747	0.717506
C4N14_RS08675	434.496	-0.0746549			0.147604	-0.505777	0.613013	0.718585
C4N14_RS05495	2595.5	0.0510839			0.101645	0.502574	0.615264	0.720817
C4N14_RS06460	5000.27	-0.0793122			0.158555	-0.500218	0.616922	0.722352
C4N14_RS08185	2020.94	0.0739513			0.148425	0.49824	0.618315	0.723167
C4N14_RS08945	1213.73	0.0689814			0.138447	0.49825	0.618308	0.723167
C4N14_RS06035	1178.91	-0.0871527			0.175187	-0.497485	0.618847	0.723382
C4N14_RS03930	1203.42	0.0689265			0.13892	0.496159	0.619782	0.723449
C4N14_RS05560	60.7786	0.142609			0.287564	0.495921	0.61995	0.723449
C4N14_RS08450	5869.24	-0.0458737			0.0923206	-0.496896	0.619263	0.723449
C4N14_RS07570	3050.76	0.0623173			0.125982	0.494651	0.620846	0.72385
C4N14_RS07675	748.528	-0.0637715			0.128976	-0.494446	0.620991	0.72385
C4N14_RS03015	194.169	-0.09274			0.188294	-0.492528	0.622346	0.724616
C4N14_RS09000	1617.8	0.0630372			0.127983	0.492543	0.622336	0.724616
C4N14_RS01360	7.76033	0.361142			0.736393	0.49042	0.623836	0.725657
C4N14_RS03420	567.992	-0.078741			0.160684	-0.490037	0.624107	0.725657
C4N14_RS07865	8068.85	-0.078437			0.160147	-0.489781	0.624289	0.725657
C4N14_RS02045	643.31	0.0774238			0.159049	0.486793	0.626405	0.727709
C4N14_RS04725	1786.96	0.0605478			0.124631	0.485817	0.627097	0.728106
C4N14_RS00345	289.623	-0.0782191			0.161848	-0.483287	0.628892	0.729391
C4N14_RS03290	74.4128	-0.123991			0.256569	-0.483267	0.628906	0.729391
C4N14_RS06505	74.3125	-0.139777			0.290798	-0.480668	0.630753	0.731124
C4N14_RS08685	2814.8	0.0513023			0.107002	0.479452	0.631617	0.731717
C4N14_RS06365	499.043	0.0872465			0.182955	0.476875	0.633451	0.733433
C4N14_RS04900	92.4243	-0.112004			0.23592	-0.474754	0.634962	0.734363
C4N14_RS09605	15861.7	-0.238455			0.502201	-0.474821	0.634915	0.734363
C4N14_RS02435	534.242	0.0927439			0.19744	0.469732	0.638547	0.738097
C4N14_RS08010	701.638	0.0656826			0.140207	0.468467	0.63945	0.738731
C4N14_RS02680	5661.87	-0.0478903			0.102886	-0.465472	0.641594	0.740794
C4N14_RS06555	6778.54	-0.0505853			0.109861	-0.460447	0.645196	0.744539
C4N14_RS01150	20.7825	0.206575			0.450639	0.458404	0.646662	0.745002
C4N14_RS05240	1194.54	-0.0661187			0.144399	-0.457889	0.647032	0.745002
C4N14_RS05485	1694.2	0.0574831			0.125529	0.457928	0.647004	0.745002
C4N14_RS05920	664.504	-0.0589913			0.128423	-0.459352	0.645982	0.745002
C4N14_RS08885	114.166	-0.119832			0.263774	-0.454298	0.649614	0.74756
C4N14_RS07720	391.781	0.129938			0.286528	0.453492	0.650194	0.747814
C4N14_RS09575	1561.52	-0.0578606			0.128066	-0.451802	0.651412	0.748799
C4N14_RS00905	3961.98	-0.0671927			0.149113	-0.450616	0.652267	0.748952
C4N14_RS09490	157.452	-0.0897639			0.199152	-0.45073	0.652184	0.748952
C4N14_RS06430	3.20922	-0.526328			1.1719	-0.449124	0.653342	0.749429
C4N14_RS07375	121.516	0.0921141			0.205136	0.449038	0.653404	0.749429
C4N14_RS08670	1652.17	-0.0476634			0.106359	-0.448138	0.654053	0.74976
C4N14_RS09280	3897.27	-0.0506543			0.11326	-0.447237	0.654704	0.750091
C4N14_RS03110	14.3904	0.254561			0.572557	0.444603	0.656606	0.751856
C4N14_RS03240	725.766	0.0693081			0.156785	0.442058	0.658447	0.752767
C4N14_RS06350	7.56594	-0.361055			0.815862	-0.442543	0.658096	0.752767
C4N14_RS07930	573.692	0.102893			0.23279	0.441999	0.65849	0.752767
C4N14_RS03425	3562.95	-0.0555976			0.125951	-0.441422	0.658908	0.75283
C4N14_RS05950	937.669	0.0625382			0.143017	0.437279	0.661909	0.755428
C4N14_RS08775	345.273	0.0635803			0.14529	0.437608	0.66167	0.755428
C4N14_RS00130	142.52	-0.100585			0.230718	-0.435964	0.662863	0.755679
C4N14_RS05820	6262.38	-0.0976836			0.223977	-0.436132	0.662741	0.755679
C4N14_RS06600	123.522	-0.111369			0.256039	-0.434969	0.663585	0.755679
C4N14_RS07065	647.093	0.0654847			0.150493	0.435136	0.663464	0.755679
C4N14_RS05980	143.419	-0.0921725			0.213622	-0.431475	0.666123	0.758153
C4N14_RS09155	575.263	-0.0619399			0.144291	-0.429271	0.667726	0.759561
C4N14_RS09815	1211.92	-0.0563753			0.131511	-0.428674	0.66816	0.759639
C4N14_RS02565	629.614	0.064722			0.152159	0.425356	0.670577	0.761969
C4N14_RS02210	1610.12	0.0439538			0.104312	0.421367	0.673487	0.76278
C4N14_RS05070	6649.99	0.0562184			0.13328	0.421808	0.673165	0.76278
C4N14_RS06175	219.685	-0.115216			0.273441	-0.421357	0.673495	0.76278
C4N14_RS06410	981.217	0.0769852			0.181633	0.423851	0.671674	0.76278
C4N14_RS07025	2119.15	0.0426257			0.101052	0.421819	0.673157	0.76278
C4N14_RS09050	225.259	0.077844			0.183912	0.423268	0.6721	0.76278
C4N14_RS10295	353.495	-0.0808528			0.192755	-0.419458	0.674881	0.763933
C4N14_RS00185	47.8657	0.155934			0.37283	0.418244	0.675769	0.76415
C4N14_RS02885	1451.58	-0.0465066			0.111228	-0.418118	0.675861	0.76415
C4N14_RS03280	1447.4	-0.055419			0.132681	-0.417686	0.676177	0.76415
C4N14_RS01775	4.1634	-0.419847			1.01324	-0.414361	0.67861	0.766482
C4N14_RS07635	2068.19	-0.0437279			0.105825	-0.413211	0.679452	0.767016
C4N14_RS07155	111.854	-0.101065			0.245453	-0.411748	0.680524	0.767809
C4N14_RS09035	1271.99	0.0491221			0.119534	0.410947	0.681111	0.768054
C4N14_RS02010	12.0021	0.245769			0.599779	0.409765	0.681978	0.768614
C4N14_RS02550	657.684	0.0608984			0.149516	0.407303	0.683786	0.770233
C4N14_RS00550	14.0026	-0.236226			0.587822	-0.401866	0.687782	0.773737
C4N14_RS01095	16.6958	-0.238591			0.594917	-0.40105	0.688383	0.773737
C4N14_RS04020	110.697	0.0887316			0.220803	0.401859	0.687788	0.773737
C4N14_RS07670	2164.12	-0.039725			0.0991602	-0.400614	0.688704	0.773737
C4N14_RS08380	261.672	-0.0638809			0.159488	-0.400538	0.68876	0.773737
C4N14_RS07495	350.747	0.0600012			0.151323	0.39651	0.691728	0.776651
C4N14_RS01525	73760.8	0.087539			0.222981	0.392585	0.694626	0.779483
C4N14_RS08595	222.098	-0.0725819			0.188646	-0.384751	0.700422	0.785562
C4N14_RS06020	4904.9	0.0416389			0.108508	0.383741	0.70117	0.785977
C4N14_RS01675	368.623	-0.0540947			0.141694	-0.381771	0.702631	0.786097
C4N14_RS01950	3039.07	-0.0490071			0.128441	-0.381555	0.702792	0.786097
C4N14_RS07425	933.172	-0.0552971			0.144515	-0.382638	0.701988	0.786097
C4N14_RS07630	1308.39	-0.0435391			0.113977	-0.382	0.702461	0.786097
C4N14_RS07815	911.492	-0.0523893			0.137528	-0.380936	0.703251	0.786187
C4N14_RS10920	76.177	-0.105437			0.277957	-0.379328	0.704444	0.787097
C4N14_RS11010	209.318	-0.0786553			0.20955	-0.375354	0.707397	0.789971
C4N14_RS03900	2485.07	0.0400259			0.107222	0.373299	0.708926	0.790929
C4N14_RS07845	822.663	0.0456765			0.122399	0.373177	0.709017	0.790929
C4N14_RS01515	830.208	0.0515657			0.139097	0.370719	0.710847	0.792545
C4N14_RS04815	2020.26	0.0694141			0.18771	0.369795	0.711535	0.792887
C4N14_RS00010	1125.11	-0.0555246			0.152211	-0.364787	0.715271	0.795636
C4N14_RS05105	2340.68	-0.0461275			0.126174	-0.365587	0.714673	0.795636
C4N14_RS07935	619.95	0.051626			0.141662	0.364432	0.715536	0.795636
C4N14_RS09435	2891.32	-0.0454898			0.124608	-0.365064	0.715064	0.795636
C4N14_RS00340	1196.08	-0.0549397			0.151333	-0.363039	0.716576	0.796366
C4N14_RS02425	80.7227	0.0880476			0.243905	0.360991	0.718106	0.79646
C4N14_RS03055	4445.19	-0.0415431			0.115119	-0.360872	0.718195	0.79646
C4N14_RS07095	252.067	0.0822751			0.227908	0.361002	0.718098	0.79646
C4N14_RS09325	307.145	-0.0637851			0.176281	-0.361838	0.717473	0.79646
C4N14_RS09385	27.7048	-0.206892			0.574942	-0.359848	0.718961	0.796884
C4N14_RS08525	1674.02	-0.0446862			0.124397	-0.359223	0.719428	0.796976
C4N14_RS04150	2576.91	-0.0388318			0.108363	-0.358348	0.720083	0.797276
C4N14_RS07020	592.616	-0.0479521			0.136383	-0.351598	0.725139	0.802446
C4N14_RS07580	17.0577	-0.186294			0.531482	-0.350517	0.725951	0.802916
C4N14_RS00960	2968.58	0.04553			0.130088	0.349994	0.726343	0.802923
C4N14_RS10285	677.546	-0.0757923			0.21776	-0.348054	0.727799	0.804104
C4N14_RS02345	1942.29	0.0562369			0.164729	0.34139	0.73281	0.809209
C4N14_RS06950	162.933	-0.0644703			0.190485	-0.338454	0.735021	0.81122
C4N14_RS07730	1402.43	0.0541077			0.160503	0.337114	0.736031	0.811902
C4N14_RS08935	28810.2	-0.0419937			0.126125	-0.332953	0.739169	0.814931
C4N14_RS08140	11443.9	-0.18015			0.544517	-0.330844	0.740762	0.816254
C4N14_RS05960	1078.38	0.0489956			0.148993	0.328845	0.742273	0.817484
C4N14_RS04015	153.94	0.0665915			0.203339	0.327491	0.743297	0.818178
C4N14_RS00955	6522.63	0.0472064			0.145332	0.324817	0.74532	0.819422
C4N14_RS07420	840.47	0.0460977			0.142087	0.324433	0.745611	0.819422
C4N14_RS10300	811.924	-0.0478783			0.147538	-0.324515	0.745548	0.819422
C4N14_RS06670	406.828	-0.105306			0.326542	-0.322487	0.747084	0.820606
C4N14_RS11025	0.834787	0.74966			2.33949	0.320438	0.748636	0.821877
C4N14_RS03355	160.401	-0.0936362			0.292894	-0.319693	0.749201	0.822062
C4N14_RS06610	74.63	0.0827176			0.260538	0.317487	0.750874	0.823462
C4N14_RS03465	1391.2	0.0345136			0.10918	0.316117	0.751914	0.824167
C4N14_RS10475	102.951	-0.0864468			0.274334	-0.315115	0.752674	0.824566
C4N14_RS07115	1245.58	-0.0429559			0.137459	-0.3125	0.75466	0.82587
C4N14_RS07705	206.455	-0.0596763			0.190913	-0.312583	0.754597	0.82587
C4N14_RS07165	6771.65	-0.0377001			0.12175	-0.309651	0.756826	0.827804
C4N14_RS08865	130.108	0.0672547			0.217918	0.308624	0.757608	0.828222
C4N14_RS02880	3739.33	0.0336134			0.109261	0.307643	0.758354	0.828602
C4N14_RS04005	31.5318	0.116871			0.383313	0.304896	0.760446	0.830063
C4N14_RS04270	2162.18	0.0501871			0.164636	0.304836	0.760491	0.830063
C4N14_RS08895	567.975	0.0513655			0.170211	0.301776	0.762823	0.831347
C4N14_RS09080	1194.3	-0.0487663			0.161321	-0.302293	0.762429	0.831347
C4N14_RS10265	10149.7	-0.0723903			0.239929	-0.301715	0.762869	0.831347
C4N14_RS04175	2006.28	0.0621567			0.206482	0.301026	0.763394	0.831483
C4N14_RS02720	727.999	-0.0435992			0.145717	-0.299205	0.764784	0.83155
C4N14_RS06595	225.335	0.0709724			0.237489	0.298846	0.765058	0.83155
C4N14_RS06830	2675.38	0.0403785			0.135059	0.29897	0.764963	0.83155
C4N14_RS06985	434.342	-0.048759			0.162457	-0.300135	0.764074	0.83155
C4N14_RS03365	267.161	0.049013			0.165689	0.295813	0.767373	0.832758
C4N14_RS04490	2999.57	-0.0289385			0.0977505	-0.296044	0.767196	0.832758
C4N14_RS05230	2067.08	0.0425202			0.14327	0.296785	0.766631	0.832758
C4N14_RS04480	1301.89	0.0341826			0.116037	0.294583	0.768313	0.833342
C4N14_RS05670	0.123369	1.19606			4.07806	0.293292	0.769299	0.833976
C4N14_RS07415	612.178	-0.0382324			0.132761	-0.28798	0.773362	0.837943
C4N14_RS10700	1667.37	-0.0384084			0.133628	-0.287427	0.773785	0.837964
C4N14_RS06880	555.36	0.0445832			0.155435	0.286829	0.774244	0.838024
C4N14_RS00660	18124.4	0.025892			0.0906515	0.285621	0.775168	0.838587
C4N14_RS05555	147.267	0.0552438			0.195166	0.283061	0.77713	0.840272
C4N14_RS06835	2259.62	0.0368548			0.131601	0.280049	0.77944	0.842331
C4N14_RS01640	627.959	-0.060509			0.21661	-0.279346	0.779979	0.842475
C4N14_RS04025	62.6578	-0.077891			0.280451	-0.277735	0.781216	0.843372
C4N14_RS00915	15926.5	0.0281277			0.102449	0.274553	0.783659	0.843928
C4N14_RS02240	46.9263	0.0867676			0.317412	0.27336	0.784577	0.843928
C4N14_RS02750	1287.96	0.0461788			0.168343	0.274314	0.783843	0.843928
C4N14_RS03405	3975.83	0.0285141			0.103361	0.275869	0.782649	0.843928
C4N14_RS08395	2580.98	0.0447987			0.163126	0.274627	0.783603	0.843928
C4N14_RS08875	4922.6	-0.0520714			0.190137	-0.273863	0.78419	0.843928
C4N14_RS10630	12193.6	0.0670464			0.243101	0.275797	0.782704	0.843928
C4N14_RS04805	2224.12	-0.0270434			0.0991952	-0.272628	0.785139	0.844096
C4N14_RS02180	3791.61	0.0281847			0.105615	0.266863	0.789575	0.848406
C4N14_RS11065	1070.54	-0.117402			0.440771	-0.266355	0.789966	0.848406
C4N14_RS01505	712.765	0.0458386			0.174476	0.262722	0.792765	0.849654
C4N14_RS07615	4967.61	-0.0264146			0.100387	-0.263129	0.792452	0.849654
C4N14_RS10985	704.83	0.0344137			0.130328	0.264054	0.791738	0.849654
C4N14_RS09830	15885.7	-0.0475536			0.180492	-0.263467	0.792191	0.849654
C4N14_RS06370	1071.61	0.0357936			0.136891	0.261475	0.793726	0.849807
C4N14_RS08435	1195.79	0.0337037			0.128785	0.261705	0.793549	0.849807
C4N14_RS02040	2398.84	-0.0319714			0.123836	-0.258174	0.796272	0.852094
C4N14_RS07625	1988.73	0.0341767			0.134442	0.254212	0.799331	0.854926
C4N14_RS00860	6020.08	0.0240478			0.0948283	0.253593	0.79981	0.854997
C4N14_RS00135	14.7295	-0.146326			0.578671	-0.252866	0.800372	0.855158
C4N14_RS11035	38.7423	0.0885563			0.358767	0.246835	0.805036	0.859699
C4N14_RS00500	60.7162	-0.0731775			0.299989	-0.243934	0.807282	0.861654
C4N14_RS00495	168.591	-0.0505248			0.212092	-0.238221	0.811709	0.865935
C4N14_RS05850	902.707	0.0500329			0.212614	0.235323	0.813958	0.867888
C4N14_RS08075	1981.65	-0.0310697			0.13249	-0.234506	0.814592	0.868118
C4N14_RS02220	1571.24	0.0445511			0.190553	0.233799	0.815141	0.868257
C4N14_RS02495	1036.32	-0.0286717			0.124062	-0.231108	0.817231	0.870036
C4N14_RS09020	331.638	0.0330437			0.143615	0.230084	0.818026	0.870437
C4N14_RS05565	221.625	0.0387862			0.169546	0.228766	0.819051	0.870635
C4N14_RS06510	1562.56	0.0344422			0.150301	0.229155	0.818749	0.870635
C4N14_RS08335	336.315	-0.0350976			0.156145	-0.224775	0.822154	0.873486
C4N14_RS02380	7002.54	-0.0223517			0.0997189	-0.224147	0.822643	0.873558
C4N14_RS01365	11.9153	-0.158656			0.715014	-0.221893	0.824397	0.87473
C4N14_RS04530	1398.4	0.0323884			0.146126	0.221647	0.824589	0.87473
C4N14_RS04110	260.39	-0.0414377			0.18774	-0.220718	0.825312	0.87505
C4N14_RS06375	2998.91	-0.0212725			0.0966509	-0.220096	0.825796	0.875116
C4N14_RS00290	47.3393	0.0689605			0.329724	0.209146	0.834334	0.883713
C4N14_RS01140	40.7143	-0.0738771			0.356043	-0.207495	0.835623	0.884627
C4N14_RS02175	1601.98	-0.0224709			0.11081	-0.202788	0.839301	0.886894
C4N14_RS02765	7611.55	0.0304268			0.150205	0.202568	0.839473	0.886894
C4N14_RS04000	39.2842	-0.069432			0.341772	-0.203153	0.839016	0.886894
C4N14_RS05510	22880.2	-0.020104			0.0989685	-0.203135	0.839029	0.886894
C4N14_RS07100	1421.28	-0.0287063			0.145362	-0.197482	0.843451	0.890643
C4N14_RS01055	575.228	0.0253397			0.129134	0.196228	0.844432	0.891225
C4N14_RS00225	1613.57	0.0247061			0.127333	0.194028	0.846154	0.892417
C4N14_RS04820	1413.98	-0.0286595			0.147967	-0.193688	0.84642	0.892417
C4N14_RS03395	81.7848	0.0526377			0.272881	0.192896	0.84704	0.892617
C4N14_RS04205	73.5469	-0.0494974			0.259552	-0.190704	0.848758	0.893973
C4N14_RS08575	630.638	-0.0399567			0.21884	-0.182584	0.855124	0.900222
C4N14_RS02415	454.682	0.0324164			0.183709	0.176455	0.859937	0.903913
C4N14_RS04215	283.742	-0.0313997			0.177101	-0.177299	0.859274	0.903913
C4N14_RS05135	1927.76	-0.0226378			0.128263	-0.176495	0.859905	0.903913
C4N14_RS00115	905.708	0.0346058			0.196957	0.175702	0.860528	0.904077
C4N14_RS00910	4843.58	-0.0217776			0.125448	-0.173598	0.862181	0.905356
C4N14_RS00890	7606.88	-0.0266331			0.155693	-0.171062	0.864175	0.906991
C4N14_RS06590	364.856	0.034982			0.205939	0.169866	0.865115	0.907519
C4N14_RS11050	32.2864	-0.0617759			0.367328	-0.168176	0.866445	0.908454
C4N14_RS06675	489.55	-0.0285315			0.171468	-0.166395	0.867846	0.909464
C4N14_RS05165	813.966	0.0341253			0.207866	0.16417	0.869597	0.909921
C4N14_RS06500	104.441	-0.0470954			0.285975	-0.164683	0.869193	0.909921
C4N14_RS08700	207.979	-0.0288057			0.175168	-0.164447	0.869379	0.909921
C4N14_RS03445	15586.8	0.0147222			0.0912532	0.161333	0.871831	0.911799
C4N14_RS02265	56.3561	-0.0491614			0.307969	-0.159631	0.873172	0.911858
C4N14_RS08085	339.444	0.0300817			0.189156	0.159031	0.873645	0.911858
C4N14_RS09265	1874.65	0.0193493			0.121462	0.159304	0.873429	0.911858
C4N14_RS10780	213.484	0.029593			0.184674	0.160244	0.872689	0.911858
C4N14_RS04575	2003.74	-0.0220737			0.141276	-0.156245	0.87584	0.91369
C4N14_RS09810	125.277	-0.0350509			0.226109	-0.155018	0.876807	0.91424
C4N14_RS10805	874.083	-0.0207938			0.13896	-0.149638	0.88105	0.918203
C4N14_RS07235	2651.13	-0.0232117			0.156424	-0.14839	0.882035	0.918768
C4N14_RS03980	7.84583	0.108145			0.732057	0.147728	0.882558	0.918851
C4N14_RS07830	886.449	-0.0230296			0.159761	-0.144151	0.885382	0.921329
C4N14_RS01535	5644.94	0.0239862			0.169235	0.141733	0.887291	0.922854
C4N14_RS02420	401.554	-0.0272554			0.199399	-0.136688	0.891278	0.926536
C4N14_RS06960	179.956	0.0376571			0.278061	0.135427	0.892274	0.927108
C4N14_RS00920	11095.4	-0.0138237			0.103074	-0.134115	0.893312	0.927342
[truncated: 85 more rows]

## Sheet: Log2foldchange(∆eutV_Parent)
Locus tag	Predicted function	baseMean	log2FoldChange	LFC > 1	LFC < -1	lfcSE	stat	pvalue	padj
C4N14_RS10545	Na+/H+ antiporter NhaC family protein	23250.7	5.38884	5.38884		0.148134	36.3781	9.44715e-290	9.80614e-287
C4N14_RS10540	MegL; methionine gamma-lyase	23291	5.2011	5.2011		0.169066	30.7638	7.99852e-208	2.76749e-205
C4N14_RS10550	nifJ; polypeptide pyruvate:ferredoxin oxidoreductase	90860.2	4.97434	4.97434		0.158223	31.4387	5.98465e-217	2.48482e-214
C4N14_RS02130	prepilin peptidase	2958.34	4.43113	4.43113		0.239613	18.4929	2.35721e-76	1.88214e-74
C4N14_RS04290	DUF1667 domain-containing protein	1388.46	3.35805	3.35805		0.181831	18.468	3.73957e-76	2.87531e-74
C4N14_RS02105	hypothetical protein	208.458	3.24504	3.24504		0.211046	15.376	2.3728e-53	1.26306e-51
C4N14_RS08815	PanF; sodium/panthothenate symporter	2173.09	3.20153	3.20153		0.172304	18.5807	4.60239e-77	3.82183e-75
C4N14_RS10255	ABC transporter ATP-binding protein	2109.52	3.18537	3.18537		0.149763	21.2694	2.17918e-100	2.51333e-98
C4N14_RS04295	FAD-dependent oxidoreductase	4606.48	3.11473	3.11473		0.121182	25.7029	1.08408e-145	2.25056e-143
C4N14_RS10245	ABC transporter permease	1773.89	3.09736	3.09736		0.171951	18.013	1.53984e-72	1.06557e-70
C4N14_RS10250	ABC transporter permease	2048.38	3.07318	3.07318		0.153976	19.9588	1.25678e-88	1.30453e-86
C4N14_RS02100	GspD; type II secretion system protein	375.083	3.03385	3.03385		0.164722	18.418	9.42514e-76	6.98806e-74
C4N14_RS10260	ABC transporter ATP-binding protein	2790.14	3.00464	3.00464		0.184777	16.2609	1.86892e-59	1.10854e-57
C4N14_RS10240	diguanylate phosphodiesterase	4641.13	2.87408	2.87408		0.128969	22.2851	5.1549e-110	6.29504e-108
C4N14_RS08810	DUF997 domain-containing protein	51.1475	2.63612	2.63612		0.37993	6.93844	3.96466e-12	4.75759e-11
C4N14_RS02110	fimbrial assembly protein	151.572	2.53904	2.53904		0.243638	10.4214	1.98041e-25	5.07571e-24
C4N14_RS02115	hypothetical protein	219.25	2.5065	2.5065		0.184935	13.5535	7.55879e-42	3.0177e-40
C4N14_RS00210	acyl-CoA dehydrogenase	43070.8	2.46695	2.46695		0.103267	23.8891	3.97278e-126	6.34422e-124
C4N14_RS10510	s-methyl-5-thioribose-1-phosphate isomerase	636.153	2.37118	2.37118		0.150094	15.798	3.21132e-56	1.7544e-54
C4N14_RS00205	electron transfer flavoprotein subunit beta/FixA family protein	31934.7	2.33704	2.33704		0.103599	22.5586	1.1063e-112	1.43542e-110
C4N14_RS00200	electron transfer flavoprotein subunit alpha/FixB family protein	39091.2	2.32082	2.32082		0.101821	22.7932	5.35596e-115	7.41264e-113
C4N14_RS10505	S-methyl-5-thioribose kinase	478.619	2.25998	2.25998		0.155485	14.535	7.27041e-48	3.28117e-46
C4N14_RS10515	Na+/H+ antiporter NhaC family protein	508.915	2.25539	2.25539		0.140518	16.0506	5.66455e-58	3.17827e-56
C4N14_RS04505	carbon starvation protein A	17712.1	2.25506	2.25506		0.118467	19.0354	8.68763e-81	8.19796e-79
C4N14_RS08275	urocanate hydratase	10523.8	2.18804	2.18804		0.131077	16.6928	1.47807e-62	9.29841e-61
C4N14_RS02135	type II secretion system protein	285.975	2.18324	2.18324		0.191632	11.3929	4.53846e-30	1.34598e-28
C4N14_RS00190	LrgB family protein	13943.2	2.15099	2.15099		0.121904	17.6449	1.11341e-69	7.22325e-68
C4N14_RS03540	glycerophosphodiester phosphodiesterase	17522.3	2.14236	2.14236		0.11507	18.618	2.29828e-77	1.98801e-75
C4N14_RS02125	hypothetical protein	21.8333	2.13385	2.13385		0.536942	3.97408	7.06507e-05	0.000312066
C4N14_RS02120	hypothetical protein	87.1504	2.10494	2.10494		0.313288	6.71887	1.83137e-11	2.06626e-10
C4N14_RS08280	HutH; histidine ammonia-lyase	9103.26	2.06401	2.06401		0.113314	18.215	3.92365e-74	2.80879e-72
C4N14_RS03155	RidA family protein	6865.99	2.03011	2.03011		0.144416	14.0573	6.94615e-45	3.06813e-43
C4N14_RS00195	CidA/LrgA family protein	12508	1.98706	1.98706		0.134274	14.7985	1.49784e-49	7.23142e-48
C4N14_RS09120	SIS domain-containing protein	5058.48	1.98441	1.98441		0.190601	10.4113	2.20104e-25	5.5724e-24
C4N14_RS09505	cupin domain-containing protein	5767.28	1.96202	1.96202		0.134651	14.5711	4.28965e-48	1.97896e-46
C4N14_RS03075	sodium-dependent transporter	13130	1.9001	1.9001		0.114591	16.5816	9.47167e-62	5.78329e-60
C4N14_RS09115	SIS domain-containing protein	2613.84	1.87462	1.87462		0.262233	7.1487	8.76032e-13	1.11573e-11
C4N14_RS04300	FAD/NAD(P)-binding oxidoreductase	6225.28	1.86471	1.86471		0.125968	14.803	1.40194e-49	6.92961e-48
C4N14_RS09110	PTS mannose transporter subunit IID	3434.69	1.84592	1.84592		0.242526	7.61124	2.71487e-14	3.99721e-13
C4N14_RS07085	3-hydroxybutyryl-CoA dehydrogenase	37141.6	1.84377	1.84377		0.144331	12.7746	2.27236e-37	7.99562e-36
C4N14_RS09095	PTS mannose transporter subunit IIA	597.8	1.83178	1.83178		0.47796	3.83249	0.000126853	0.000529874
C4N14_RS09105	PTS mannose/fructose/sorbose/GalNAc transporter subunit IIC	3317.28	1.816	1.816		0.216712	8.37978	5.30266e-17	9.09778e-16
C4N14_RS09100	PTS sugar transporter	1116.74	1.78834	1.78834		0.447849	3.99317	6.51955e-05	0.000292324
C4N14_RS03350	tryptophanase	32510.5	1.77055	1.77055		0.215715	8.20782	2.25235e-16	3.77087e-15
C4N14_RS09800	Glu/Leu/Phe/Val dehydrogenase	104221	1.7371	1.7371		0.14135	12.2893	1.03401e-34	3.46226e-33
C4N14_RS00235	(Fe-S)-binding protein	12405.4	1.73533	1.73533		0.0913525	18.996	1.83981e-80	1.66063e-78
C4N14_RS05650	cell surface protein	9044.57	1.72755	1.72755		0.137075	12.603	2.03325e-36	7.03506e-35
C4N14_RS02080	formate-tetrahydrofolate ligase	11989.2	1.71709	1.71709		0.130262	13.1818	1.11708e-39	4.29455e-38
C4N14_RS03080	tyrosine phenol-lyase	92686.1	1.69179	1.69179		0.122224	13.8418	1.42573e-43	6.04043e-42
C4N14_RS03615	autotransporter domain-containing protein	63590	1.68477	1.68477		0.12165	13.8494	1.28331e-43	5.55031e-42
C4N14_RS03790	CoA transferase subunit B	23595.6	1.62737	1.62737		0.154507	10.5327	6.1083e-26	1.64686e-24
C4N14_RS00230	lactate utilization protein C	3727.04	1.61066	1.61066		0.106047	15.1883	4.22882e-52	2.19476e-50
C4N14_RS00240	polyprenyl synthetase family protein	4608.71	1.60654	1.60654		0.121191	13.2562	4.15503e-40	1.62752e-38
C4N14_RS09890	aminobenzoyl-glutamate transporter	10557.9	1.59296	1.59296		0.133065	11.9713	5.02607e-33	1.63033e-31
C4N14_RS03785	CoA transferase subunit A	29164.1	1.58981	1.58981		0.15205	10.4559	1.37722e-25	3.57389e-24
C4N14_RS10520	NADH-dependent alcohol dehydrogenase	287.025	1.58036	1.58036		0.158809	9.95129	2.48934e-23	5.74208e-22
C4N14_RS04930	ABC transporter ATP-binding protein	4281.79	1.54648	1.54648		0.147673	10.4723	1.15827e-25	3.04377e-24
C4N14_RS08530	glutamate formimidoyltransferase	5939.72	1.52413	1.52413		0.151984	10.0282	1.14557e-23	2.7025e-22
C4N14_RS07080	enoyl-CoA hydratase	13560.2	1.5231	1.5231		0.11604	13.1256	2.34962e-39	8.71036e-38
C4N14_RS00250	ubiquinone/menaquinone biosynthesis methyltransferase	3115.49	1.49834	1.49834		0.110006	13.6205	3.02463e-42	1.2312e-40
C4N14_RS09665	efflux RND transporter periplasmic adaptor subunit	779.194	1.47769	1.47769		0.161082	9.17356	4.57637e-20	9.04813e-19
C4N14_RS08260	hypothetical protein	833.722	1.45334	1.45334		0.123407	11.7768	5.14047e-32	1.59278e-30
C4N14_RS00245	prenyltransferase	3768.62	1.45111	1.45111		0.16331	8.88563	6.35593e-19	1.18873e-17
C4N14_RS03345	sodium-dependent transporter	3754.95	1.44372	1.44372		0.216548	6.66695	2.61178e-11	2.88407e-10
C4N14_RS08255	pyruvate, phosphate dikinase	3531.52	1.43169	1.43169		0.0970495	14.7522	2.97858e-49	1.40535e-47
C4N14_RS04925	iron ABC transporter permease	4667.74	1.4303	1.4303		0.142756	10.0192	1.25544e-23	2.92842e-22
C4N14_RS00335	lactaldehyde reductase		1.40848	1.40848		0.128932	10.9242	8.82951e-28	2.41185e-26
C4N14_RS00255	oxidoreductase FixC	10222.8	1.3748	1.3748		0.0910535	15.0989	1.64727e-51	8.34083e-50
C4N14_RS09660	TolC family protein	1404.88	1.37207	1.37207		0.14681	9.34587	9.11367e-21	1.91111e-19
C4N14_RS09805	lactate dehydrogenase	27890.6	1.34373	1.34373		0.144174	9.32021	1.16113e-20	2.41051e-19
C4N14_RS10050	histidinol phosphate phosphatase	184.014	1.31968	1.31968		0.21757	6.06552	1.31529e-09	1.2082e-08
C4N14_RS05120	sodium:proton antiporter	5622	1.31866	1.31866		0.117578	11.2152	3.43256e-29	9.89722e-28
C4N14_RS05740	cysteine protease	1235.74	1.31267	1.31267		0.130211	10.081	6.70165e-24	1.61775e-22
C4N14_RS05125	peptidylprolyl isomerase	2032.73	1.30777	1.30777		0.11175	11.7027	1.23472e-31	3.76954e-30
C4N14_RS03745	hypothetical protein	12826.7	1.29256	1.29256		0.115694	11.1723	5.57428e-29	1.58523e-27
C4N14_RS09765	acetyl-CoA C-acetyltransferase	63268.3	1.28767	1.28767		0.111352	11.5639	6.27966e-31	1.88936e-29
C4N14_RS00260	ferredoxin family protein	1817.84	1.27858	1.27858		0.219871	5.81516	6.0576e-09	5.03023e-08
C4N14_RS10535	PLP-dependent aminotransferase family protein	692.356	1.27625	1.27625		0.158956	8.02896	9.83008e-16	1.59432e-14
C4N14_RS05350	pyridoxamine 5'-phosphate oxidase	149.999	1.25079	1.25079		0.250796	4.98728	6.12356e-07	3.92361e-06
C4N14_RS06310	MglB; galactose/glucose ABC transporter substrate-binding protein	11965.3	1.24997	1.24997		0.163272	7.65575	1.92194e-14	2.89127e-13
C4N14_RS08270	GltS; sodium/glutamate symporter	13636	1.24047	1.24047		0.127708	9.71336	2.64459e-22	5.84062e-21
C4N14_RS05885	membrane protein	14282.9	1.21793	1.21793		0.132576	9.18666	4.05239e-20	8.0892e-19
C4N14_RS09760	N-acetylmuramoyl-L-alanine amidase	32739.3	1.21788	1.21788		0.134879	9.02943	1.72574e-19	3.34826e-18
C4N14_RS00215	FAD-binding oxidoreductase	10202	1.21657	1.21657		0.0948608	12.8248	1.19118e-37	4.26359e-36
C4N14_RS10190	ABC transporter ATP-binding protein	1853.57	1.19124	1.19124		0.107156	11.1168	1.03882e-28	2.91432e-27
C4N14_RS01355	ThiC; phosphomethylpyrimidine synthase	101.933	1.18266	1.18266		0.231523	5.10818	3.25274e-07	2.19957e-06
C4N14_RS05115	histidine transporter	664.375	1.17971	1.17971		0.171629	6.87356	6.26194e-12	7.38625e-11
C4N14_RS03780	short-chain fatty acid transporter	28782.2	1.17381	1.17381		0.0993129	11.8193	3.10227e-32	9.75804e-31
C4N14_RS10225	DUF2318 domain-containing protein	2217.28	1.17201	1.17201		0.127422	9.19787	3.65112e-20	7.4311e-19
C4N14_RS10055	orotate phosphoribosyltransferase	860.936	1.16027	1.16027		0.157005	7.39003	1.46792e-13	2.04524e-12
C4N14_RS01335	ThiH; 2-iminoacetate synthase	93.6927	1.15621	1.15621		0.273493	4.22757	2.3623e-05	0.000114315
C4N14_RS06225	CRISPR-associated endoribonuclease Cas6	996.741	1.13375	1.13375		0.134928	8.4026	4.367e-17	7.6184e-16
C4N14_RS10010	allophanate hydrolase	434.135	1.13209	1.13209		0.1583	7.15156	8.57965e-13	1.09947e-11
C4N14_RS03740	AblA; L-lysine 2,3-aminomutase	20856.3	1.13199	1.13199		0.112599	10.0533	8.8819e-24	2.11941e-22
C4N14_RS10195	ABC transporter permease	3403.79	1.13043	1.13043		0.111713	10.1191	4.54644e-24	1.12362e-22
C4N14_RS04920	iron(III)-binding protein	3782.34	1.12684	1.12684		0.115892	9.72321	2.40093e-22	5.35949e-21
C4N14_RS07290	hypothetical protein	680.83	1.12619	1.12619		0.269074	4.18544	2.84618e-05	0.000137092
C4N14_RS10060	orotidine-5'-phosphate decarboxylase	815.099	1.12182	1.12182		0.18774	5.97538	2.29559e-09	2.01934e-08
C4N14_RS09670	AcrB/AcrD/AcrF family protein	3110.04	1.11243	1.11243		0.14711	7.56189	3.97266e-14	5.7673e-13
C4N14_RS08540	formiminotetrahydrofolate cyclodeaminase	1292.71	1.10078	1.10078		0.172688	6.37436	1.83729e-10	1.88822e-09
C4N14_RS05855	C4-dicarboxylate ABC transporter	9030.2	1.09679	1.09679		0.112601	9.74052	2.02506e-22	4.5696e-21
C4N14_RS10215	ABC transporter permease	3080.08	1.077	1.077		0.131795	8.17176	3.03913e-16	5.04738e-15
C4N14_RS06935	hypothetical protein	236.963	1.07654	1.07654		0.196348	5.48284	4.18562e-08	3.18291e-07
C4N14_RS08535	imidazolonepropionase	2194.81	1.06881	1.06881		0.153467	6.96443	3.2973e-12	3.99929e-11
C4N14_RS10220	ABC transporter permease	3687.91	1.06636	1.06636		0.119207	8.9454	3.70605e-19	6.99433e-18
C4N14_RS00830	DUF1858 domain-containing protein	1403.66	1.06429	1.06429		0.14646	7.26675	3.68237e-13	4.932e-12
C4N14_RS02140	type II secretion system F family protein	181.892	1.06271	1.06271		0.197972	5.36798	7.96237e-08	5.86166e-07
C4N14_RS10500	threonine ammonia-lyase	5670.34	1.0615	1.0615		0.113029	9.39135	5.92333e-21	1.25478e-19
C4N14_RS03750	endonuclease MutS2	6731.73	1.05221	1.05221		0.114504	9.18928	3.95493e-20	7.9713e-19
C4N14_RS10015	urea carboxylase	648.867	1.04944	1.04944		0.165288	6.34918	2.16472e-10	2.19217e-09
C4N14_RS08245	fructose-bisphosphatase class III	2227.48	1.04717	1.04717		0.130978	7.995	1.29575e-15	2.07235e-14
C4N14_RS05685	hypothetical protein	515.004	1.03884	1.03884		0.209171	4.96649	6.81773e-07	4.32832e-06
C4N14_RS03760	hypothetical protein	6261.33	1.03471	1.03471		0.124979	8.27904	1.2417e-16	2.09575e-15
C4N14_RS02525	hypothetical protein	44062.4	1.03255	1.03255		0.23289	4.43361	9.26677e-06	4.8458e-05
C4N14_RS10795	LacI family transcriptional regulator	227.799	1.03216	1.03216		0.245597	4.20266	2.63801e-05	0.000127361
C4N14_RS03755	D-lysine 5,6-aminomutase subunit alpha	12617.9	1.03104	1.03104		0.105201	9.80067	1.11841e-22	2.55146e-21
C4N14_RS06285	NifJ; pyruvate:ferredoxin (flavodoxin) oxidoreductase	133243	1.00986	1.00986		0.134868	7.48771	7.00831e-14	9.89746e-13
C4N14_RS00545	aminoacyl-tRNA hydrolase	191.309	1.00597	1.00597		0.210568	4.77742	1.77556e-06	1.05921e-05
C4N14_RS10200	DUF4418 domain-containing protein	1475.1	1.00434	1.00434		0.149864	6.70165	2.06077e-11	2.31252e-10
C4N14_RS06560	radical SAM/SPASM domain-containing protein	18039.2	1.0021	1.0021		0.131858	7.59989	2.96391e-14	4.33315e-13
C4N14_RS10205	FMN-binding domain-containing protein	2386.17	1.00077	1.00077		0.131416	7.61525	2.63185e-14	3.90266e-13
C4N14_RS05325	hypothetical protein	513.46	-1.00251		-1.00251	0.181667	-5.51837	3.42162e-08	2.65048e-07
C4N14_RS11020	NA	30.1255	-1.00515		-1.00515	0.419922	-2.39366	0.0166814	0.039714
C4N14_RS09290	aminobenzoyl-glutamate transporter	827.548	-1.00577		-1.00577	0.140129	-7.17743	7.10321e-13	9.27438e-12
C4N14_RS01290	multidrug ABC transporter	1185.13	-1.02931		-1.02931	0.168971	-6.09164	1.11759e-09	1.03117e-08
C4N14_RS09895	copper homeostasis protein CutC	913.591	-1.03888		-1.03888	0.163355	-6.35968	2.02178e-10	2.0676e-09
C4N14_RS09675	hypothetical protein	532.491	-1.04544		-1.04544	0.2816	-3.7125	0.000205222	0.000814608
C4N14_RS10825	EamA/RhaT family transporter	168.522	-1.04734		-1.04734	0.19597	-5.34438	9.07262e-08	6.58558e-07
C4N14_RS01780	ribonucleotide-diphosphate reductase subunit beta	1012.28	-1.04773		-1.04773	0.226719	-4.62125	3.81428e-06	2.14012e-05
C4N14_RS11085	NA	82.6657	-1.04966		-1.04966	0.273559	-3.83705	0.000124523	0.000521187
C4N14_RS02965	hypothetical protein	949.2	-1.04996		-1.04996	0.17843	-5.88445	3.99383e-09	3.45467e-08
C4N14_RS10435	GlsA; glutaminase	1546.48	-1.06117		-1.06117	0.115816	-9.16256	5.0679e-20	9.92544e-19
C4N14_RS00035	ABC transporter ATP-binding protein	323.488	-1.06618		-1.06618	0.237223	-4.49443	6.9755e-06	3.73225e-05
C4N14_RS01130	endonuclease	117.592	-1.08155		-1.08155	0.222218	-4.86707	1.13263e-06	6.97724e-06
C4N14_RS02730	hypothetical protein	53.032	-1.08209		-1.08209	0.327117	-3.30795	0.000939805	0.00312166
C4N14_RS03040	membrane protein	1031.72	-1.08317		-1.08317	0.197043	-5.49713	3.86026e-08	2.95716e-07
C4N14_RS02975	MATE family efflux transporter	135.05	-1.08526		-1.08526	0.246268	-4.40682	1.04897e-05	5.45781e-05
C4N14_RS10330	triphosphoribosyl-dephospho-CoA synthase CitG	1524.52	-1.0865		-1.0865	0.135901	-7.99481	1.29771e-15	2.07235e-14
C4N14_RS01595	EamA/RhaT family transporter	169.783	-1.09483		-1.09483	0.217164	-5.0415	4.61902e-07	3.05385e-06
C4N14_RS00030	ABC transporter ATP-binding protein	199.891	-1.10641		-1.10641	0.221196	-5.00192	5.6763e-07	3.69405e-06
C4N14_RS07715	hypothetical protein	484.07	-1.12161		-1.12161	0.172871	-6.48814	8.69017e-11	9.11151e-10
C4N14_RS10600	branched-chain amino acid ABC transporter permease	80.1856	-1.12396		-1.12396	0.283874	-3.95937	7.5149e-05	0.000329134
C4N14_RS03555	hypothetical protein	604.555	-1.12785		-1.12785	0.161053	-7.00295	2.50623e-12	3.09698e-11
C4N14_RS02610	N-acetyltransferase	173.36	-1.1319		-1.1319	0.263285	-4.29914	1.7146e-05	8.53553e-05
C4N14_RS06695	dolichol-phosphate mannosyltransferase	1756.48	-1.13679		-1.13679	0.143588	-7.91699	2.43324e-15	3.85603e-14
C4N14_RS09150	4-hydroxybutyrate CoA-transferase	1632.85	-1.14049		-1.14049	0.157298	-7.25049	4.15264e-13	5.49101e-12
C4N14_RS01755	LD-carboxypeptidase	895.426	-1.14235		-1.14235	0.158926	-7.18794	6.57757e-13	8.64243e-12
C4N14_RS04180	MATE family efflux transporter	714.019	-1.15055		-1.15055	0.167608	-6.86454	6.67063e-12	7.82386e-11
C4N14_RS08980	FMN-binding protein	5043.93	-1.15457		-1.15457	0.110947	-10.4064	2.31715e-25	5.79566e-24
C4N14_RS04185	5-methyltetrahydrofolate--homocysteine methyltransferase	558.435	-1.16321		-1.16321	0.154755	-7.51646	5.6278e-14	8.05746e-13
C4N14_RS08955	methionine ABC transporter ATP-binding protein	485.186	-1.19641		-1.19641	0.148849	-8.03778	9.14824e-16	1.49541e-14
C4N14_RS01135	plasmid mobilization relaxosome protein MobC	52.9549	-1.21191		-1.21191	0.332628	-3.64344	0.000269021	0.00104335
C4N14_RS08975	FMN-binding protein	3772.57	-1.23857		-1.23857	0.25234	-4.90834	9.18483e-07	5.76064e-06
C4N14_RS07070	cation-translocating P-type ATPase	1202.73	-1.24054		-1.24054	0.177049	-7.00677	2.4388e-12	3.0317e-11
C4N14_RS01580	TetR/AcrR family transcriptional regulator	88.5999	-1.27776		-1.27776	0.256884	-4.97407	6.5561e-07	4.18784e-06
C4N14_RS01390	phosphopyruvate hydratase	15491.1	-1.33017		-1.33017	0.110218	-12.0685	1.54887e-33	5.10389e-32
C4N14_RS03560	transcriptional regulator	147.937	-1.33073		-1.33073	0.245049	-5.43046	5.62084e-08	4.24323e-07
C4N14_RS03590	sugar ABC transporter ATP-binding protein	2712.74	-1.34257		-1.34257	0.112986	-11.8827	1.45651e-32	4.65185e-31
C4N14_RS05055	sodium:alanine symporter family protein	159.472	-1.34599		-1.34599	0.215087	-6.2579	3.90188e-10	3.83901e-09
C4N14_RS03595	ABC transporter	1610.69	-1.36516		-1.36516	0.160589	-8.50098	1.88003e-17	3.36461e-16
C4N14_RS04350	ABC transporter permease	215.895	-1.3824		-1.3824	0.194037	-7.12443	1.04515e-12	1.32301e-11
C4N14_RS02970	methyltransferase	87.3267	-1.40783		-1.40783	0.2875	-4.89681	9.7403e-07	6.07233e-06
C4N14_RS03565	CoA-disulfide reductase	653.244	-1.40994		-1.40994	0.209024	-6.74534	1.52668e-11	1.74142e-10
C4N14_RS08960	ABC transporter permease (Met)	342.481	-1.41463		-1.41463	0.205092	-6.89755	5.29064e-12	6.27621e-11
C4N14_RS01760	PutP; sodium/proline symporter	490.498	-1.43858		-1.43858	0.215916	-6.66269	2.68865e-11	2.95325e-10
C4N14_RS10685	hypothetical protein	2481.98	-1.44914		-1.44914	0.130877	-11.0726	1.70375e-28	4.71597e-27
C4N14_RS10590	ABC transporter ATP-binding protein	52.7782	-1.47745		-1.47745	0.340175	-4.3432	1.40422e-05	7.09283e-05
C4N14_RS10750	PdxS; pyridoxal 5'-phosphate synthase lyase subunit	19519.7	-1.48812		-1.48812	0.177404	-8.38833	4.93108e-17	8.53077e-16
C4N14_RS01395	pyruvate kinase PykF	9032.94	-1.51662		-1.51662	0.121096	-12.5242	5.50526e-36	1.87359e-34
C4N14_RS07200	diguanylate phosphodiesterase	3024.29	-1.5274		-1.5274	0.151164	-10.1042	5.29139e-24	1.29234e-22
C4N14_RS10565	acyl-CoA dehydrogenase	19942.7	-1.52865		-1.52865	0.253675	-6.02601	1.68057e-09	1.52353e-08
C4N14_RS03600	ABC transporter permease	2185.05	-1.54157		-1.54157	0.117258	-13.1469	1.77268e-39	6.69107e-38
C4N14_RS07780	multidrug ABC transporter permease	61.1492	-1.5765		-1.5765	0.530199	-2.97341	0.00294508	0.00853909
C4N14_RS04970	TrpB; tryptophan synthase subunit beta	283.616	-1.58336		-1.58336	0.166497	-9.50985	1.90932e-21	4.12889e-20
C4N14_RS10595	branched-chain amino acid ABC transporter permease	52.0374	-1.58535		-1.58535	0.328785	-4.82182	1.42252e-06	8.60975e-06
C4N14_RS04345	DNA-binding protein	461.174	-1.59679		-1.59679	0.187155	-8.53189	1.4397e-17	2.59897e-16
C4N14_RS07785	ABC transporter ATP-binding protein (mutidrug)	82.6773	-1.63122		-1.63122	0.545049	-2.99279	0.00276439	0.00807155
C4N14_RS08965	ABC transporter substrate-binding protein (Met)	894.282	-1.6674		-1.6674	0.158782	-10.5012	8.52828e-26	2.26984e-24
C4N14_RS04360	ABC transporter ATP-binding protein	366.877	-1.67539		-1.67539	0.192552	-8.70097	3.29072e-18	5.99257e-17
C4N14_RS03605	hypothetical protein	269.526	-1.67721		-1.67721	0.185807	-9.02662	1.77051e-19	3.40332e-18
C4N14_RS06425	toxin-antitoxin system YwqK family antitoxin	83.4163	-1.72876		-1.72876	0.296594	-5.8287	5.586e-09	4.69495e-08
C4N14_RS07195	peptidase M42	1798.5	-1.78856		-1.78856	0.137268	-13.0297	8.29471e-39	3.02102e-37
C4N14_RS04355	ABC transporter permease	223.034	-1.79818		-1.79818	0.199426	-9.01679	1.93684e-19	3.68887e-18
C4N14_RS10680	autotransporter domain-containing protein	21393.3	-1.84666		-1.84666	0.114581	-16.1166	1.94997e-58	1.12448e-56
C4N14_RS06420	serine dehydratase subunit alpha family protein	79.7916	-1.96242		-1.96242	0.281128	-6.98051	2.941e-12	3.59148e-11
C4N14_RS10605	amino acid-binding protein	66.0737	-1.97505		-1.97505	0.31622	-6.24582	4.21591e-10	4.08982e-09
C4N14_RS07240	phosphoribosylformylglycinamidine synthase	8987.83	-2.13023		-2.13023	0.155318	-13.7152	8.23147e-43	3.41771e-41
C4N14_RS08970	GNAT family acetyltransferase	254.578	-2.16578		-2.16578	0.190787	-11.3518	7.26156e-30	2.12324e-28
C4N14_RS10560	FprA family A-type flavoprotein	9319.08	-2.27005		-2.27005	0.434205	-5.22807	1.71287e-07	1.19326e-06
C4N14_RS09405	hypothetical protein	42.2085	-2.35086		-2.35086	0.58736	-4.00242	6.26979e-05	0.000283575
C4N14_RS09400	hypothetical protein	344.256	-2.37193		-2.37193	0.884535	-2.68155	0.00732811	0.019422
C4N14_RS07250	hosphoribosylaminoimidazolesuccinocarboxamide synthase	3632.57	-2.72628		-2.72628	0.142633	-19.1139	1.93426e-81	1.91215e-79
C4N14_RS07245	PurE; 5-(carboxyamino)imidazole ribonucleotide mutase	942.988	-2.84357		-2.84357	0.159327	-17.8474	3.02816e-71	2.02789e-69
C4N14_RS07255	amidophosphoribosyltransferase	5840.77	-2.87637		-2.87637	0.141888	-20.2721	2.26706e-91	2.47706e-89
C4N14_RS09390	hypothetical protein	531.966	-2.96446		-2.96446	1.08843	-2.7236	0.00645738	0.0174257
C4N14_RS07260	phosphoribosylformylglycinamidine cyclo-ligase	4939.2	-2.98522		-2.98522	0.12067	-24.7387	4.104e-135	7.09992e-133
C4N14_RS07285	phosphoribosylamine--glycine ligase	3337.52	-2.98894		-2.98894	0.106342	-28.1069	8.05642e-174	2.09064e-171
C4N14_RS07265	phosphoribosylglycinamide formyltransferase	2098.15	-3.01448		-3.01448	0.115595	-26.0779	6.49169e-150	1.49742e-147
C4N14_RS07270	class I SAM-dependent methyltransferase	2859.31	-3.04489		-3.04489	0.1215	-25.0609	1.32812e-138	2.50652e-136
C4N14_RS07280	PurH; bifunctional phosphoribosylaminoimidazolecarboxamide formyltransferase/IMP cyclohydrolase	4713.33	-3.04964		-3.04964	0.102387	-29.7854	6.03281e-195	1.78916e-192
C4N14_RS07275	hypothetical protein	2586.16	-3.05122		-3.05122	0.131292	-23.2399	1.79873e-119	2.66725e-117
C4N14_RS10650	PTS fructose transporter subunit IIC	8144.15	-5.02939		-5.02939	0.103553	-48.568	0	0
C4N14_RS10640	DeoR/GlpR transcriptional regulator	1247.49	-5.7778		-5.7778	0.182169	-31.7168	9.12965e-221	4.73829e-218
C4N14_RS10645	PfkB; 1-phosphofructokinase	2554.01	-6.30049		-6.30049	0.179003	-35.1976	2.17468e-271	1.50488e-268
