# Supplementary material for: Ethanolamine-induced assembly of microcompartments is required for Fusobacterium nucleatum virulence
Source: mBio. 2024 Dec 23;16(2):e03405-24. doi: 10.1128/mbio.03405-24 (PMC11796344; doi:10.1128/mbio.03405-24)
Supplement: Table S2 — MS data. [file mbio.03405-24-s0003.xlsx]

## Sheet: BMCMassSpec
User	Hung Ton-That
E-mail	htonthat@dentistry.ucla.edu
Database 1	contaminants 20160708 (245 sequences; 127,304 residues)
Database 2	Uni-Fusobac-ATCC 20201030 (2,133 sequences; 687,889 residues)
Type of search	MS/MS Ion Search
Enzyme	Trypsin
Fixed modifications	Carbamidomethyl (C)
Variable modifications	Acetyl (K),Acetyl (Protein N-term),Deamidated (NQ),Oxidation (M),Phospho (ST)
Mass values	Monoisotopic
Protein mass	Unrestricted
Peptide mass tolerance	10 ppm
Fragment mass tolerance	20 mmu
Max missed cleavages	2
Instrument type	ESI-FTICR
Number of queries	22028
Significance threshold p<	0.05
Max. number of families	AUTO
Ions score or expect cut-off	0
Preferred taxonomy	All entries
Family	Member	Database	Accession	Score	Mass	Num. of matches	Num. of significant matches	Num. of sequences	Num. of significant sequences	emPAI	Description
1	1	Uni-Fusobac-ATCC	tr|D5RF33|D5RF33_FUSN2	6110	52453	238	192	42	38	94.99	Acetaldehyde dehydrogenase (Acetylating) OS=Fusobacterium nucleatum subsp. nucleatum (strain ATCC 23726 / VPI 4351) OX=525283 GN=EutE PE=4 SV=1
2	1	Uni-Fusobac-ATCC	tr|D5RF38|D5RF38_FUSN2	5171	47745	200	159	29	27	50.57	Ethanolamine ammonia-lyase, large subunit OS=Fusobacterium nucleatum subsp. nucleatum (strain ATCC 23726 / VPI 4351) OX=525283 GN=eutB PE=4 SV=1
3	1	Uni-Fusobac-ATCC	tr|D5RF37|D5RF37_FUSN2	3586	32348	165	129	33	31	320.96	Ethanolamine ammonia-lyase light chain OS=Fusobacterium nucleatum subsp. nucleatum (strain ATCC 23726 / VPI 4351) OX=525283 GN=eutC PE=3 SV=1
4	1	Uni-Fusobac-ATCC	tr|D5RF36|D5RF36_FUSN2	3022	23265	109	95	17	17	48	BMC domain protein OS=Fusobacterium nucleatum subsp. nucleatum (strain ATCC 23726 / VPI 4351) OX=525283 GN=eutL PE=4 SV=1
5	1	Uni-Fusobac-ATCC	tr|D5RAT3|D5RAT3_FUSN2	2911	57597	101	81	41	34	13.39	60 kDa chaperonin OS=Fusobacterium nucleatum subsp. nucleatum (strain ATCC 23726 / VPI 4351) OX=525283 GN=groL PE=3 SV=1
6	1	Uni-Fusobac-ATCC	tr|D5RF34|D5RF34_FUSN2	2789	9795	87	72	10	7	129.22	BMC domain protein OS=Fusobacterium nucleatum subsp. nucleatum (strain ATCC 23726 / VPI 4351) OX=525283 GN=EutM2 PE=3 SV=1
7	1	Uni-Fusobac-ATCC	tr|D5RDZ5|D5RDZ5_FUSN2	2656	14468	72	59	11	10	35.66	Adhesion protein FadA OS=Fusobacterium nucleatum subsp. nucleatum (strain ATCC 23726 / VPI 4351) OX=525283 GN=fadA2 PE=4 SV=1
8	1	contaminants	P00761	2592	25078	97	80	11	8	28.25	SWISS-PROT:P00761|TRYP_PIG Trypsin - Sus scrofa (Pig).
9	1	Uni-Fusobac-ATCC	tr|D5RBB7|D5RBB7_FUSN2	2506	30269	108	75	25	21	30.08	Pyridoxal 5'-phosphate synthase subunit PdxS OS=Fusobacterium nucleatum subsp. nucleatum (strain ATCC 23726 / VPI 4351) OX=525283 GN=pdxS PE=3 SV=1
10	1	Uni-Fusobac-ATCC	tr|D5REK4|D5REK4_FUSN2	2356	361312	138	85	97	62	0.79	Outer membrane autotransporter barrel domain protein OS=Fusobacterium nucleatum subsp. nucleatum (strain ATCC 23726 / VPI 4351) OX=525283 GN=HMPREF0397_1639 PE=4 SV=1
11	1	Uni-Fusobac-ATCC	tr|D5RD69|D5RD69_FUSN2	2270	182942	122	81	58	43	1.64	Uncharacterized protein (Fragment) OS=Fusobacterium nucleatum subsp. nucleatum (strain ATCC 23726 / VPI 4351) OX=525283 GN=HMPREF0397_1154 PE=4 SV=1
11	2	Uni-Fusobac-ATCC	tr|D5RDJ8|D5RDJ8_FUSN2	1266	251997	77	48	56	36	0.61	Autotransporter beta-domain protein OS=Fusobacterium nucleatum subsp. nucleatum (strain ATCC 23726 / VPI 4351) OX=525283 GN=HMPREF0397_1283 PE=4 SV=1
11	3	Uni-Fusobac-ATCC	tr|D5RDX9|D5RDX9_FUSN2	997	219027	70	41	44	30	0.6	Uncharacterized protein (Fragment) OS=Fusobacterium nucleatum subsp. nucleatum (strain ATCC 23726 / VPI 4351) OX=525283 GN=HMPREF0397_1414 PE=4 SV=1
11	4	Uni-Fusobac-ATCC	tr|D5RD74|D5RD74_FUSN2	542	248012	58	25	39	18	0.3	Autotransporter beta-domain protein (Fragment) OS=Fusobacterium nucleatum subsp. nucleatum (strain ATCC 23726 / VPI 4351) OX=525283 GN=HMPREF0397_1159 PE=4 SV=1
11	5	Uni-Fusobac-ATCC	tr|D5RBA4|D5RBA4_FUSN2	272	399613	45	12	37	10	0.08	Outer membrane autotransporter barrel domain protein OS=Fusobacterium nucleatum subsp. nucleatum (strain ATCC 23726 / VPI 4351) OX=525283 GN=HMPREF0397_0489 PE=4 SV=1
11	6	Uni-Fusobac-ATCC	tr|D5RBW2|D5RBW2_FUSN2	267	238337	31	10	25	7	0.1	Autotransporter beta-domain protein OS=Fusobacterium nucleatum subsp. nucleatum (strain ATCC 23726 / VPI 4351) OX=525283 GN=HMPREF0397_0697 PE=4 SV=1
11	7	Uni-Fusobac-ATCC	tr|D5RE05|D5RE05_FUSN2	220	9459	8	8	4	4	3.81	Uncharacterized protein OS=Fusobacterium nucleatum subsp. nucleatum (strain ATCC 23726 / VPI 4351) OX=525283 GN=HMPREF0397_1440 PE=4 SV=1
11	8	Uni-Fusobac-ATCC	tr|D5REI9|D5REI9_FUSN2	136	209958	21	8	20	7	0.11	Uncharacterized protein (Fragment) OS=Fusobacterium nucleatum subsp. nucleatum (strain ATCC 23726 / VPI 4351) OX=525283 GN=HMPREF0397_1624 PE=4 SV=1
12	1	Uni-Fusobac-ATCC	tr|D5RE87|D5RE87_FUSN2	2266	46658	97	76	32	27	13.4	Glutamate dehydrogenase OS=Fusobacterium nucleatum subsp. nucleatum (strain ATCC 23726 / VPI 4351) OX=525283 GN=gluD PE=3 SV=1
13	1	Uni-Fusobac-ATCC	tr|D5RES0|D5RES0_FUSN2	2083	65442	92	65	44	34	8.05	Chaperone protein DnaK OS=Fusobacterium nucleatum subsp. nucleatum (strain ATCC 23726 / VPI 4351) OX=525283 GN=dnaK PE=2 SV=1
14	1	Uni-Fusobac-ATCC	tr|D5RD20|D5RD20_FUSN2	1846	35969	65	52	21	17	9.81	Phosphate acetyltransferase OS=Fusobacterium nucleatum subsp. nucleatum (strain ATCC 23726 / VPI 4351) OX=525283 GN=pta PE=3 SV=1
15	1	Uni-Fusobac-ATCC	tr|D5RDY0|D5RDY0_FUSN2	1812	43544	63	51	23	18	6.76	Elongation factor Tu OS=Fusobacterium nucleatum subsp. nucleatum (strain ATCC 23726 / VPI 4351) OX=525283 GN=tuf PE=3 SV=1
16	1	contaminants	P13645	1727	59703	59	47	28	25	5.89	SWISS-PROT:P13645 Tax_Id=9606 Gene_Symbol=KRT10 Keratin, type I cytoskeletal 10
16	2	contaminants	P35527	671	62320	39	24	19	12	1.4	SWISS-PROT:P35527 Tax_Id=9606 Gene_Symbol=KRT9 Keratin, type I cytoskeletal 9
16	3	contaminants	P02533	259	51875	16	12	15	11	0.97	SWISS-PROT:P02533 Tax_Id=9606 Gene_Symbol=KRT14 Keratin, type I cytoskeletal 14
17	1	contaminants	P04264	1672	66149	65	54	30	26	3.95	SWISS-PROT:P04264 Tax_Id=9606 Gene_Symbol=KRT1 Keratin, type II cytoskeletal 1
17	2	contaminants	P35908	710	66110	36	21	23	13	0.88	SWISS-PROT:P35908 Tax_Id=9606 Gene_Symbol=KRT2 Keratin, type II cytoskeletal 2 epidermal
17	3	contaminants	Q6IFZ6	214	61379	17	6	10	3	0.23	SWISS-PROT:Q6IFZ6 Tax_Id=10090 Gene_Symbol=Krt77 Keratin, type II cytoskeletal 1b
17	4	contaminants	P02538	145	60293	27	5	19	3	0.24	SWISS-PROT:P02538 Tax_Id=9606 Gene_Symbol=KRT6A Keratin, type II cytoskeletal 6A
17	5	contaminants	P13647	116	62568	18	7	15	6	0.43	SWISS-PROT:P13647 Tax_Id=9606 Gene_Symbol=KRT5 Keratin, type II cytoskeletal 5
18	1	Uni-Fusobac-ATCC	tr|D5RE94|D5RE94_FUSN2	1639	42534	59	48	26	24	12.74	Acetyl-CoA C-acetyltransferase OS=Fusobacterium nucleatum subsp. nucleatum (strain ATCC 23726 / VPI 4351) OX=525283 GN=atoB PE=3 SV=1
19	1	Uni-Fusobac-ATCC	tr|D5RF35|D5RF35_FUSN2	1466	14951	50	43	13	13	72.24	BMC domain protein OS=Fusobacterium nucleatum subsp. nucleatum (strain ATCC 23726 / VPI 4351) OX=525283 GN=EutM1 PE=4 SV=1
20	1	Uni-Fusobac-ATCC	tr|D5RF27|D5RF27_FUSN2	1431	17117	51	42	17	16	75.13	Ethanolamine utilization protein EutQ OS=Fusobacterium nucleatum subsp. nucleatum (strain ATCC 23726 / VPI 4351) OX=525283 GN=eutQ PE=4 SV=1
21	1	Uni-Fusobac-ATCC	tr|D5REA9|D5REA9_FUSN2	1392	41770	66	47	23	16	6.83	Alcohol dehydrogenase, iron-dependent OS=Fusobacterium nucleatum subsp. nucleatum (strain ATCC 23726 / VPI 4351) OX=525283 GN=EutG PE=4 SV=1
22	1	Uni-Fusobac-ATCC	tr|D5RDF1|D5RDF1_FUSN2	1318	60331	46	41	22	19	2.57	Putative alkyl hydroperoxide reductase F subunit OS=Fusobacterium nucleatum subsp. nucleatum (strain ATCC 23726 / VPI 4351) OX=525283 GN=trxB PE=3 SV=1
23	1	Uni-Fusobac-ATCC	tr|D5RBV3|D5RBV3_FUSN2	1164	57159	56	43	24	23	3.79	ABC transporter, substrate-binding protein, family 5 OS=Fusobacterium nucleatum subsp. nucleatum (strain ATCC 23726 / VPI 4351) OX=525283 GN=oppA3 PE=3 SV=1
24	1	Uni-Fusobac-ATCC	tr|D5RFQ3|D5RFQ3_FUSN2	1122	46680	50	36	25	21	6.23	Enolase OS=Fusobacterium nucleatum subsp. nucleatum (strain ATCC 23726 / VPI 4351) OX=525283 GN=eno PE=3 SV=1
25	1	Uni-Fusobac-ATCC	tr|D5RF39|D5RF39_FUSN2	1063	52283	49	39	29	23	4.88	Ethanolamine utilization protein EutA OS=Fusobacterium nucleatum subsp. nucleatum (strain ATCC 23726 / VPI 4351) OX=525283 GN=eutA PE=4 SV=1
26	1	Uni-Fusobac-ATCC	tr|D5RC23|D5RC23_FUSN2	1033	64054	42	31	23	18	2.01	Glutaconyl-CoA decarboxylase subunit alpha OS=Fusobacterium nucleatum subsp. nucleatum (strain ATCC 23726 / VPI 4351) OX=525283 GN=gcdA PE=4 SV=1
27	1	Uni-Fusobac-ATCC	tr|D5RD18|D5RD18_FUSN2	1028	132309	71	43	43	27	1.08	Pyruvate synthase OS=Fusobacterium nucleatum subsp. nucleatum (strain ATCC 23726 / VPI 4351) OX=525283 GN=nifJ PE=3 SV=1
27	2	Uni-Fusobac-ATCC	tr|D5RDA3|D5RDA3_FUSN2	335	133013	30	19	22	15	0.47	Pyruvate synthase OS=Fusobacterium nucleatum subsp. nucleatum (strain ATCC 23726 / VPI 4351) OX=525283 GN=nifJ PE=3 SV=1
28	1	Uni-Fusobac-ATCC	tr|D5RD08|D5RD08_FUSN2	1020	58797	55	37	28	23	2.9	Formate--tetrahydrofolate ligase OS=Fusobacterium nucleatum subsp. nucleatum (strain ATCC 23726 / VPI 4351) OX=525283 GN=fhs PE=3 SV=1
29	1	Uni-Fusobac-ATCC	tr|D5RCR0|D5RCR0_FUSN2	1017	37428	39	30	19	17	4.46	Uncharacterized protein OS=Fusobacterium nucleatum subsp. nucleatum (strain ATCC 23726 / VPI 4351) OX=525283 GN=HMPREF0397_0995 PE=4 SV=1
30	1	Uni-Fusobac-ATCC	tr|D5RAC0|D5RAC0_FUSN2	923	30309	39	25	12	10	3.77	3-hydroxyacyl-CoA dehydrogenase, NAD binding domain protein OS=Fusobacterium nucleatum subsp. nucleatum (strain ATCC 23726 / VPI 4351) OX=525283 GN=hbd PE=4 SV=1
31	1	Uni-Fusobac-ATCC	tr|D5RAC1|D5RAC1_FUSN2	870	28073	41	32	14	14	8.41	Enoyl-CoA hydratase/isomerase family protein OS=Fusobacterium nucleatum subsp. nucleatum (strain ATCC 23726 / VPI 4351) OX=525283 GN=crt PE=3 SV=1
32	1	Uni-Fusobac-ATCC	tr|D5REL3|D5REL3_FUSN2	851	41750	49	33	24	18	3.59	Acyl-CoA dehydrogenase, C-terminal domain protein OS=Fusobacterium nucleatum subsp. nucleatum (strain ATCC 23726 / VPI 4351) OX=525283 GN=acdA PE=3 SV=1
33	1	Uni-Fusobac-ATCC	tr|D5RAS2|D5RAS2_FUSN2	836	42032	36	26	19	14	2.11	Oxidoreductase, 2-nitropropane dioxygenase family protein OS=Fusobacterium nucleatum subsp. nucleatum (strain ATCC 23726 / VPI 4351) OX=525283 GN=HMPREF0397_0307 PE=4 SV=1
34	1	Uni-Fusobac-ATCC	tr|D5RDF5|D5RDF5_FUSN2	808	52536	53	36	22	17	3.05	Tyrosine phenol-lyase OS=Fusobacterium nucleatum subsp. nucleatum (strain ATCC 23726 / VPI 4351) OX=525283 GN=tpl PE=3 SV=1
35	1	Uni-Fusobac-ATCC	tr|D5R9X5|D5R9X5_FUSN2	786	32932	31	24	17	13	4.11	Fructose-bisphosphate aldolase class 1 OS=Fusobacterium nucleatum subsp. nucleatum (strain ATCC 23726 / VPI 4351) OX=525283 GN=fbaB PE=3 SV=1
36	1	Uni-Fusobac-ATCC	tr|D5RC24|D5RC24_FUSN2	768	29492	32	23	17	14	4.52	Glutaconate CoA-transferase subunit B OS=Fusobacterium nucleatum subsp. nucleatum (strain ATCC 23726 / VPI 4351) OX=525283 GN=gctB PE=4 SV=1
37	1	Uni-Fusobac-ATCC	tr|D5RAR0|D5RAR0_FUSN2	768	36081	42	30	19	15	5.33	Glyceraldehyde-3-phosphate dehydrogenase OS=Fusobacterium nucleatum subsp. nucleatum (strain ATCC 23726 / VPI 4351) OX=525283 GN=gap PE=3 SV=1
38	1	Uni-Fusobac-ATCC	tr|D5RDY1|D5RDY1_FUSN2	725	77498	38	26	27	19	1.49	Elongation factor G OS=Fusobacterium nucleatum subsp. nucleatum (strain ATCC 23726 / VPI 4351) OX=525283 GN=fusA PE=3 SV=1
39	1	Uni-Fusobac-ATCC	tr|D5RDA5|D5RDA5_FUSN2	711	43421	35	24	18	14	1.79	L-methionine gamma-lyase OS=Fusobacterium nucleatum subsp. nucleatum (strain ATCC 23726 / VPI 4351) OX=525283 GN=megL PE=3 SV=1
40	1	Uni-Fusobac-ATCC	tr|D5RDZ7|D5RDZ7_FUSN2	704	84115	37	24	24	15	0.99	Formate C-acetyltransferase OS=Fusobacterium nucleatum subsp. nucleatum (strain ATCC 23726 / VPI 4351) OX=525283 GN=pflB PE=3 SV=1
41	1	Uni-Fusobac-ATCC	tr|D5RB48|D5RB48_FUSN2	689	6297	11	10	2	2	13.79	Uncharacterized protein OS=Fusobacterium nucleatum subsp. nucleatum (strain ATCC 23726 / VPI 4351) OX=525283 GN=HMPREF0397_0433 PE=4 SV=1
42	1	Uni-Fusobac-ATCC	tr|D5RBF8|D5RBF8_FUSN2	682	52247	31	23	23	19	2.19	Inosine-5'-monophosphate dehydrogenase OS=Fusobacterium nucleatum subsp. nucleatum (strain ATCC 23726 / VPI 4351) OX=525283 GN=guaB PE=3 SV=1
43	1	Uni-Fusobac-ATCC	tr|D5REL2|D5REL2_FUSN2	677	28609	21	18	12	12	3.66	Electron transfer flavoprotein subunit beta OS=Fusobacterium nucleatum subsp. nucleatum (strain ATCC 23726 / VPI 4351) OX=525283 GN=etfB PE=4 SV=1
44	1	Uni-Fusobac-ATCC	tr|D5RFW5|D5RFW5_FUSN2	663	61119	20	18	12	11	1.19	Hep/Hag repeat protein (Fragment) OS=Fusobacterium nucleatum subsp. nucleatum (strain ATCC 23726 / VPI 4351) OX=525283 GN=HMPREF0397_2100 PE=4 SV=1
45	1	Uni-Fusobac-ATCC	tr|D5RCR1|D5RCR1_FUSN2	663	49172	39	25	21	13	1.82	L-lysine 2,3-aminomutase OS=Fusobacterium nucleatum subsp. nucleatum (strain ATCC 23726 / VPI 4351) OX=525283 GN=ablA PE=3 SV=1
46	1	Uni-Fusobac-ATCC	tr|D5RAT4|D5RAT4_FUSN2	652	9777	27	18	10	7	14.47	10 kDa chaperonin OS=Fusobacterium nucleatum subsp. nucleatum (strain ATCC 23726 / VPI 4351) OX=525283 GN=groS PE=3 SV=1
47	1	Uni-Fusobac-ATCC	tr|D5RBK0|D5RBK0_FUSN2	613	36048	29	22	18	13	3.08	Glutamate formimidoyltransferase OS=Fusobacterium nucleatum subsp. nucleatum (strain ATCC 23726 / VPI 4351) OX=525283 GN=ftcD PE=4 SV=1
48	1	Uni-Fusobac-ATCC	tr|D5RFV9|D5RFV9_FUSN2	608	19972	37	27	13	10	9.32	Uncharacterized protein OS=Fusobacterium nucleatum subsp. nucleatum (strain ATCC 23726 / VPI 4351) OX=525283 GN=HMPREF0397_2094 PE=4 SV=1
49	1	Uni-Fusobac-ATCC	tr|D5RD12|D5RD12_FUSN2	591	36486	22	17	15	11	2.09	Galactose ABC transporter, periplasmic galactose-binding protein OS=Fusobacterium nucleatum subsp. nucleatum (strain ATCC 23726 / VPI 4351) OX=525283 GN=mglB PE=4 SV=1
50	1	Uni-Fusobac-ATCC	tr|D5RFW0|D5RFW0_FUSN2	579	15493	24	14	7	5	2.99	Uncharacterized protein OS=Fusobacterium nucleatum subsp. nucleatum (strain ATCC 23726 / VPI 4351) OX=525283 GN=HMPREF0397_2095 PE=4 SV=1
51	1	Uni-Fusobac-ATCC	tr|D5RF29|D5RF29_FUSN2	568	12845	35	22	14	9	12.37	Uncharacterized protein OS=Fusobacterium nucleatum subsp. nucleatum (strain ATCC 23726 / VPI 4351) OX=525283 GN=HMPREF0397_1815 (2820) PE=4 SV=1
51	2	Uni-Fusobac-ATCC	tr|D5RDX8|D5RDX8_FUSN2	26	55381	6	3	5	3	0.19	Aspartyl/glutamyl-tRNA(Asn/Gln) amidotransferase subunit B OS=Fusobacterium nucleatum subsp. nucleatum (strain ATCC 23726 / VPI 4351) OX=525283 GN=gatB PE=3 SV=1
52	1	Uni-Fusobac-ATCC	tr|D5RCR8|D5RCR8_FUSN2	552	42348	34	24	18	14	2.32	Uncharacterized protein OS=Fusobacterium nucleatum subsp. nucleatum (strain ATCC 23726 / VPI 4351) OX=525283 GN=HMPREF0397_1003 PE=4 SV=1
53	1	Uni-Fusobac-ATCC	tr|D5RF32|D5RF32_FUSN2	548	29835	29	24	14	12	3.39	EutT; Cob_adeno_trans domain-containing protein OS=Fusobacterium nucleatum subsp. nucleatum (strain ATCC 23726 / VPI 4351) OX=525283 GN=EutT PE=4 SV=1
54	1	Uni-Fusobac-ATCC	tr|D5RD19|D5RD19_FUSN2	547	44026	31	24	15	13	2.18	Acetate kinase OS=Fusobacterium nucleatum subsp. nucleatum (strain ATCC 23726 / VPI 4351) OX=525283 GN=ackA PE=3 SV=1
55	1	Uni-Fusobac-ATCC	tr|D5RF31|D5RF31_FUSN2	544	23325	22	16	13	9	4.72	Ethanolamine utilization protein OS=Fusobacterium nucleatum subsp. nucleatum (strain ATCC 23726 / VPI 4351) OX=525283 GN=HMPREF0397_1817 (2810) PE=4 SV=1
56	1	Uni-Fusobac-ATCC	tr|D5RC25|D5RC25_FUSN2	530	36533	18	12	11	9	1.38	Glutaconate CoA-transferase subunit A OS=Fusobacterium nucleatum subsp. nucleatum (strain ATCC 23726 / VPI 4351) OX=525283 GN=gctA PE=4 SV=1
57	1	Uni-Fusobac-ATCC	tr|D5RF17|D5RF17_FUSN2	524	62452	32	21	21	16	1.27	Beta-eliminating lyase OS=Fusobacterium nucleatum subsp. nucleatum (strain ATCC 23726 / VPI 4351) OX=525283 GN=tnaA PE=4 SV=1
58	1	Uni-Fusobac-ATCC	tr|D5RE86|D5RE86_FUSN2	513	38255	39	26	20	15	3.45	4-phosphoerythronate dehydrogenase OS=Fusobacterium nucleatum subsp. nucleatum (strain ATCC 23726 / VPI 4351) OX=525283 GN=pdxB PE=3 SV=1
59	1	Uni-Fusobac-ATCC	tr|D5RFA6|D5RFA6_FUSN2	509	33545	31	20	17	13	2.75	Elongation factor Ts OS=Fusobacterium nucleatum subsp. nucleatum (strain ATCC 23726 / VPI 4351) OX=525283 GN=tsf PE=3 SV=1
60	1	Uni-Fusobac-ATCC	tr|D5RCS0|D5RCS0_FUSN2	493	23256	23	17	14	9	3.38	3-oxoacid CoA-transferase, A subunit OS=Fusobacterium nucleatum subsp. nucleatum (strain ATCC 23726 / VPI 4351) OX=525283 GN=ctfA PE=4 SV=1
61	1	Uni-Fusobac-ATCC	tr|D5RDU9|D5RDU9_FUSN2	483	41898	24	17	15	12	1.9	Acyl-CoA dehydrogenase, C-terminal domain protein OS=Fusobacterium nucleatum subsp. nucleatum (strain ATCC 23726 / VPI 4351) OX=525283 GN=bcd2 PE=3 SV=1
62	1	Uni-Fusobac-ATCC	tr|D5RE27|D5RE27_FUSN2	472	60870	38	22	23	16	1.72	Urocanate reductase OS=Fusobacterium nucleatum subsp. nucleatum (strain ATCC 23726 / VPI 4351) OX=525283 GN=HMPREF0397_1462 PE=3 SV=1
63	1	Uni-Fusobac-ATCC	tr|D5RFC6|D5RFC6_FUSN2	471	30726	28	21	15	12	3.21	50S ribosomal protein L2 OS=Fusobacterium nucleatum subsp. nucleatum (strain ATCC 23726 / VPI 4351) OX=525283 GN=rplB PE=3 SV=1
64	1	Uni-Fusobac-ATCC	tr|D5RDB3|D5RDB3_FUSN2	456	44431	21	14	14	9	1.05	Threonine ammonia-lyase OS=Fusobacterium nucleatum subsp. nucleatum (strain ATCC 23726 / VPI 4351) OX=525283 GN=ilvA PE=3 SV=1
65	1	Uni-Fusobac-ATCC	tr|D5RCS1|D5RCS1_FUSN2	431	23112	21	16	8	8	2.87	3-oxoacid CoA-transferase, B subunit OS=Fusobacterium nucleatum subsp. nucleatum (strain ATCC 23726 / VPI 4351) OX=525283 GN=dxnH2 PE=3 SV=1
66	1	Uni-Fusobac-ATCC	tr|D5RFR6|D5RFR6_FUSN2	427	13652	19	13	9	9	8.31	MliC domain-containing protein OS=Fusobacterium nucleatum subsp. nucleatum (strain ATCC 23726 / VPI 4351) OX=525283 GN=HMPREF0397_2051 PE=4 SV=1
67	1	Uni-Fusobac-ATCC	tr|D5RF30|D5RF30_FUSN2	412	8791	25	17	7	6	9.49	Ethanolamine utilization protein EutN/carboxysome structural protein Ccml OS=Fusobacterium nucleatum subsp. nucleatum (strain ATCC 23726 / VPI 4351) OX=525283 GN=eutN PE=4 SV=1
68	1	Uni-Fusobac-ATCC	tr|D5RB47|D5RB47_FUSN2	405	23540	18	15	8	7	2.78	Uncharacterized protein OS=Fusobacterium nucleatum subsp. nucleatum (strain ATCC 23726 / VPI 4351) OX=525283 GN=HMPREF0397_0432 PE=3 SV=1
69	1	Uni-Fusobac-ATCC	tr|D5REY0|D5REY0_FUSN2	402	41152	15	9	12	7	1	Glycerophosphodiester phosphodiesterase family protein OS=Fusobacterium nucleatum subsp. nucleatum (strain ATCC 23726 / VPI 4351) OX=525283 GN=glpQ PE=4 SV=1
70	1	Uni-Fusobac-ATCC	tr|D5RBX4|D5RBX4_FUSN2	400	39066	19	14	13	11	1.65	ABC transporter, solute-binding protein OS=Fusobacterium nucleatum subsp. nucleatum (strain ATCC 23726 / VPI 4351) OX=525283 GN=HMPREF0397_0709 PE=4 SV=1
71	1	Uni-Fusobac-ATCC	tr|D5REY3|D5REY3_FUSN2	388	78954	36	18	24	14	0.77	Outer membrane protein, OMP85 family OS=Fusobacterium nucleatum subsp. nucleatum (strain ATCC 23726 / VPI 4351) OX=525283 GN=HMPREF0397_1768 PE=4 SV=1
72	1	Uni-Fusobac-ATCC	tr|D5RDI8|D5RDI8_FUSN2	374	48708	29	14	21	9	1.19	Trigger factor OS=Fusobacterium nucleatum subsp. nucleatum (strain ATCC 23726 / VPI 4351) OX=525283 GN=tig PE=3 SV=1
73	1	Uni-Fusobac-ATCC	tr|D5RDF0|D5RDF0_FUSN2	364	21197	21	15	9	5	1.09	Alkyl hydroperoxide reductase C OS=Fusobacterium nucleatum subsp. nucleatum (strain ATCC 23726 / VPI 4351) OX=525283 GN=ahpC PE=3 SV=1
74	1	Uni-Fusobac-ATCC	tr|D5RDU3|D5RDU3_FUSN2	357	56066	28	13	19	10	0.98	Histidine ammonia-lyase OS=Fusobacterium nucleatum subsp. nucleatum (strain ATCC 23726 / VPI 4351) OX=525283 GN=hutH PE=3 SV=1
75	1	Uni-Fusobac-ATCC	tr|D5RC74|D5RC74_FUSN2	350	44055	33	20	19	15	2.18	3-oxoacyl-[acyl-carrier-protein] synthase 2 OS=Fusobacterium nucleatum subsp. nucleatum (strain ATCC 23726 / VPI 4351) OX=525283 GN=fabF PE=3 SV=1
76	1	Uni-Fusobac-ATCC	tr|D5RF65|D5RF65_FUSN2	349	12598	20	16	8	6	7.79	50S ribosomal protein L7/L12 OS=Fusobacterium nucleatum subsp. nucleatum (strain ATCC 23726 / VPI 4351) OX=525283 GN=rplL PE=3 SV=1
77	1	Uni-Fusobac-ATCC	tr|D5RF67|D5RF67_FUSN2	349	25461	25	17	16	10	2.89	50S ribosomal protein L1 OS=Fusobacterium nucleatum subsp. nucleatum (strain ATCC 23726 / VPI 4351) OX=525283 GN=rplA PE=3 SV=1
78	1	Uni-Fusobac-ATCC	tr|D5RB15|D5RB15_FUSN2	338	55714	22	12	18	9	0.99	Citrate lyase alpha chain OS=Fusobacterium nucleatum subsp. nucleatum (strain ATCC 23726 / VPI 4351) OX=525283 GN=citF PE=4 SV=1
79	1	Uni-Fusobac-ATCC	tr|D5RC19|D5RC19_FUSN2	320	44123	13	9	11	7	0.66	2-hydroxyglutaryl-CoA dehydratase D-component OS=Fusobacterium nucleatum subsp. nucleatum (strain ATCC 23726 / VPI 4351) OX=525283 GN=hgdB PE=3 SV=1
80	1	Uni-Fusobac-ATCC	tr|D5RDU7|D5RDU7_FUSN2	318	42298	20	14	13	10	1.29	Electron transfer flavoprotein FAD-binding domain protein OS=Fusobacterium nucleatum subsp. nucleatum (strain ATCC 23726 / VPI 4351) OX=525283 GN=etfA PE=4 SV=1
81	1	Uni-Fusobac-ATCC	tr|D5REM7|D5REM7_FUSN2	317	33071	22	12	13	9	1.6	SPFH/Band 7/PHB domain protein OS=Fusobacterium nucleatum subsp. nucleatum (strain ATCC 23726 / VPI 4351) OX=525283 GN=HMPREF0397_1662 PE=3 SV=1
82	1	Uni-Fusobac-ATCC	tr|D5RDU2|D5RDU2_FUSN2	314	75928	23	13	17	11	0.59	Urocanate hydratase OS=Fusobacterium nucleatum subsp. nucleatum (strain ATCC 23726 / VPI 4351) OX=525283 GN=hutU PE=3 SV=1
83	1	Uni-Fusobac-ATCC	tr|D5RFG3|D5RFG3_FUSN2	311	38364	17	9	13	7	1.1	UDP-N-acetylglucosamine 4,6-dehydratase OS=Fusobacterium nucleatum subsp. nucleatum (strain ATCC 23726 / VPI 4351) OX=525283 GN=pseB PE=3 SV=1
84	1	Uni-Fusobac-ATCC	tr|D5RFB7|D5RFB7_FUSN2	308	20798	29	16	13	9	3.48	50S ribosomal protein L5 OS=Fusobacterium nucleatum subsp. nucleatum (strain ATCC 23726 / VPI 4351) OX=525283 GN=rplE PE=3 SV=1
85	1	Uni-Fusobac-ATCC	tr|D5RFH1|D5RFH1_FUSN2	308	45569	12	7	8	5	0.42	DegT/DnrJ/EryC1/StrS aminotransferase family protein OS=Fusobacterium nucleatum subsp. nucleatum (strain ATCC 23726 / VPI 4351) OX=525283 GN=degT PE=3 SV=1
86	1	Uni-Fusobac-ATCC	tr|D5RE28|D5RE28_FUSN2	302	19935	16	10	8	5	1.97	Uncharacterized protein OS=Fusobacterium nucleatum subsp. nucleatum (strain ATCC 23726 / VPI 4351) OX=525283 GN=HMPREF0397_1463 PE=4 SV=1
87	1	Uni-Fusobac-ATCC	tr|D5RC11|D5RC11_FUSN2	277	20029	8	5	4	2	0.86	OmpA family protein OS=Fusobacterium nucleatum subsp. nucleatum (strain ATCC 23726 / VPI 4351) OX=525283 GN=ompF PE=4 SV=1
88	1	Uni-Fusobac-ATCC	tr|D5RBQ7|D5RBQ7_FUSN2	274	22284	20	12	11	6	1.32	Corrinoid adenosyltransferase OS=Fusobacterium nucleatum subsp. nucleatum (strain ATCC 23726 / VPI 4351) OX=525283 GN=HMPREF0397_0642 PE=3 SV=1
89	1	Uni-Fusobac-ATCC	tr|D5RBK2|D5RBK2_FUSN2	267	22796	10	7	9	6	1.62	Formiminotransferase-cyclodeaminase OS=Fusobacterium nucleatum subsp. nucleatum (strain ATCC 23726 / VPI 4351) OX=525283 GN=HMPREF0397_0587 PE=4 SV=1
90	1	Uni-Fusobac-ATCC	tr|D5RCF3|D5RCF3_FUSN2	266	28787	10	7	7	5	0.93	Uncharacterized protein OS=Fusobacterium nucleatum subsp. nucleatum (strain ATCC 23726 / VPI 4351) OX=525283 GN=HMPREF0397_0888 PE=4 SV=1
91	1	Uni-Fusobac-ATCC	tr|D5RC18|D5RC18_FUSN2	265	22399	13	8	9	7	1.65	Uncharacterized protein OS=Fusobacterium nucleatum subsp. nucleatum (strain ATCC 23726 / VPI 4351) OX=525283 GN=HMPREF0397_0753 PE=4 SV=1
92	1	Uni-Fusobac-ATCC	tr|D5RFX0|D5RFX0_FUSN2	264	17378	15	8	6	4	1.03	OmpA family protein (Fragment) OS=Fusobacterium nucleatum subsp. nucleatum (strain ATCC 23726 / VPI 4351) OX=525283 GN=HMPREF0397_2105 PE=4 SV=1
93	1	Uni-Fusobac-ATCC	tr|D5RBS6|D5RBS6_FUSN2	264	64308	16	8	13	6	0.42	PpiC domain-containing protein OS=Fusobacterium nucleatum subsp. nucleatum (strain ATCC 23726 / VPI 4351) OX=525283 GN=HMPREF0397_0661 PE=4 SV=1
94	1	Uni-Fusobac-ATCC	tr|D5REP6|D5REP6_FUSN2	263	28897	14	8	8	5	0.93	Uncharacterized protein OS=Fusobacterium nucleatum subsp. nucleatum (strain ATCC 23726 / VPI 4351) OX=525283 GN=HMPREF0397_1681 PE=4 SV=1
95	1	Uni-Fusobac-ATCC	tr|D5RFB9|D5RFB9_FUSN2	262	13408	12	8	7	5	2.9	50S ribosomal protein L14 OS=Fusobacterium nucleatum subsp. nucleatum (strain ATCC 23726 / VPI 4351) OX=525283 GN=rplN PE=3 SV=1
96	1	Uni-Fusobac-ATCC	tr|D5REL1|D5REL1_FUSN2	261	35189	22	16	10	8	1.25	Electron transfer flavoprotein FAD-binding domain protein OS=Fusobacterium nucleatum subsp. nucleatum (strain ATCC 23726 / VPI 4351) OX=525283 GN=etfA PE=3 SV=1
97	1	Uni-Fusobac-ATCC	tr|D5RCY7|D5RCY7_FUSN2	260	35149	14	8	9	5	1.06	Uncharacterized protein OS=Fusobacterium nucleatum subsp. nucleatum (strain ATCC 23726 / VPI 4351) OX=525283 GN=HMPREF0397_1072 PE=3 SV=1
98	1	Uni-Fusobac-ATCC	tr|D5RBY9|D5RBY9_FUSN2	257	50174	19	13	14	12	1.15	ATP synthase subunit beta OS=Fusobacterium nucleatum subsp. nucleatum (strain ATCC 23726 / VPI 4351) OX=525283 GN=atpD PE=3 SV=1
99	1	Uni-Fusobac-ATCC	tr|D5RES4|D5RES4_FUSN2	253	48714	14	6	12	6	0.48	Serine--tRNA ligase OS=Fusobacterium nucleatum subsp. nucleatum (strain ATCC 23726 / VPI 4351) OX=525283 GN=serS PE=3 SV=1
100	1	Uni-Fusobac-ATCC	tr|D5RBI5|D5RBI5_FUSN2	244	17911	14	9	5	3	0.68	Flavodoxin OS=Fusobacterium nucleatum subsp. nucleatum (strain ATCC 23726 / VPI 4351) OX=525283 GN=HMPREF0397_0570 PE=3 SV=1
101	1	Uni-Fusobac-ATCC	tr|D5RF89|D5RF89_FUSN2	243	47565	13	10	10	7	0.71	Adenylosuccinate synthetase OS=Fusobacterium nucleatum subsp. nucleatum (strain ATCC 23726 / VPI 4351) OX=525283 GN=purA PE=3 SV=1
102	1	Uni-Fusobac-ATCC	tr|D5REK5|D5REK5_FUSN2	242	14843	11	10	4	4	2.44	Uncharacterized protein OS=Fusobacterium nucleatum subsp. nucleatum (strain ATCC 23726 / VPI 4351) OX=525283 GN=HMPREF0397_1640 PE=4 SV=1
103	1	Uni-Fusobac-ATCC	tr|D5RCR5|D5RCR5_FUSN2	236	29086	15	11	10	8	1.38	B12 binding domain protein OS=Fusobacterium nucleatum subsp. nucleatum (strain ATCC 23726 / VPI 4351) OX=525283 GN=kamE PE=4 SV=1
104	1	Uni-Fusobac-ATCC	tr|D5RFF7|D5RFF7_FUSN2	230	46542	13	9	11	9	0.85	UDP-4-keto-6-deoxy-N-acetylglucosamine 4-aminotransferase OS=Fusobacterium nucleatum subsp. nucleatum (strain ATCC 23726 / VPI 4351) OX=525283 GN=pseC PE=3 SV=1
105	1	Uni-Fusobac-ATCC	tr|D5REA8|D5REA8_FUSN2	226	11548	11	9	7	5	3.79	Thioredoxin OS=Fusobacterium nucleatum subsp. nucleatum (strain ATCC 23726 / VPI 4351) OX=525283 GN=trxA PE=3 SV=1
106	1	Uni-Fusobac-ATCC	tr|D5REK6|D5REK6_FUSN2	213	15245	8	7	4	3	1.74	Uncharacterized protein OS=Fusobacterium nucleatum subsp. nucleatum (strain ATCC 23726 / VPI 4351) OX=525283 GN=HMPREF0397_1641 PE=4 SV=1
107	1	Uni-Fusobac-ATCC	tr|D5RA59|D5RA59_FUSN2	210	25652	14	8	7	6	1.08	5'-methylthioadenosine/S-adenosylhomocysteine nucleosidase OS=Fusobacterium nucleatum subsp. nucleatum (strain ATCC 23726 / VPI 4351) OX=525283 GN=mtnN PE=4 SV=1
108	1	Uni-Fusobac-ATCC	tr|D5RFA8|D5RFA8_FUSN2	204	21482	15	7	8	5	1.38	Ribosome-recycling factor OS=Fusobacterium nucleatum subsp. nucleatum (strain ATCC 23726 / VPI 4351) OX=525283 GN=frr PE=3 SV=1
109	1	Uni-Fusobac-ATCC	tr|D5REK7|D5REK7_FUSN2	204	14177	7	6	5	4	1.36	Adhesion protein FadA OS=Fusobacterium nucleatum subsp. nucleatum (strain ATCC 23726 / VPI 4351) OX=525283 GN=fadA PE=4 SV=1
110	1	Uni-Fusobac-ATCC	tr|D5R9W9|D5R9W9_FUSN2	199	14547	13	9	7	6	3.36	30S ribosomal protein S9 OS=Fusobacterium nucleatum subsp. nucleatum (strain ATCC 23726 / VPI 4351) OX=525283 GN=rpsI PE=3 SV=1
111	1	Uni-Fusobac-ATCC	tr|D5RBR3|D5RBR3_FUSN2	198	6943	4	3	3	2	1.28	Hydrid cluster protein-associated redox disulfide domain protein OS=Fusobacterium nucleatum subsp. nucleatum (strain ATCC 23726 / VPI 4351) OX=525283 GN=HMPREF0397_0648 PE=4 SV=1
112	1	Uni-Fusobac-ATCC	tr|D5RCM2|D5RCM2_FUSN2	196	21297	8	6	4	3	0.55	MORN repeat protein OS=Fusobacterium nucleatum subsp. nucleatum (strain ATCC 23726 / VPI 4351) OX=525283 GN=HMPREF0397_0957 PE=4 SV=1
113	1	Uni-Fusobac-ATCC	tr|D5RF80|D5RF80_FUSN2	190	48353	21	9	13	6	0.59	Ion-translocating oxidoreductase complex subunit C OS=Fusobacterium nucleatum subsp. nucleatum (strain ATCC 23726 / VPI 4351) OX=525283 GN=rnfC PE=3 SV=1
114	1	Uni-Fusobac-ATCC	tr|D5RFV8|D5RFV8_FUSN2	189	10950	8	6	5	3	1.27	Uncharacterized protein (Fragment) OS=Fusobacterium nucleatum subsp. nucleatum (strain ATCC 23726 / VPI 4351) OX=525283 GN=HMPREF0397_2093 PE=4 SV=1
115	1	Uni-Fusobac-ATCC	tr|D5RCR4|D5RCR4_FUSN2	189	57974	18	10	15	10	0.74	D-Lysine 5,6-aminomutase alpha subunit OS=Fusobacterium nucleatum subsp. nucleatum (strain ATCC 23726 / VPI 4351) OX=525283 GN=kamD PE=4 SV=1
116	1	Uni-Fusobac-ATCC	tr|D5REF7|D5REF7_FUSN2	188	16534	6	5	4	4	1.11	META domain protein OS=Fusobacterium nucleatum subsp. nucleatum (strain ATCC 23726 / VPI 4351) OX=525283 GN=HMPREF0397_1592 PE=4 SV=1
117	1	Uni-Fusobac-ATCC	tr|D5RFB3|D5RFB3_FUSN2	179	13107	10	8	5	5	4.07	50S ribosomal protein L18 OS=Fusobacterium nucleatum subsp. nucleatum (strain ATCC 23726 / VPI 4351) OX=525283 GN=rplR PE=3 SV=1
118	1	Uni-Fusobac-ATCC	tr|D5R9X4|D5R9X4_FUSN2	177	13047	5	5	3	3	1.01	50S ribosomal protein L20 OS=Fusobacterium nucleatum subsp. nucleatum (strain ATCC 23726 / VPI 4351) OX=525283 GN=rplT PE=3 SV=1
119	1	Uni-Fusobac-ATCC	tr|D5RF68|D5RF68_FUSN2	177	14982	10	4	6	2	0.51	50S ribosomal protein L11 OS=Fusobacterium nucleatum subsp. nucleatum (strain ATCC 23726 / VPI 4351) OX=525283 GN=rplK PE=3 SV=1
120	1	Uni-Fusobac-ATCC	tr|D5RFQ4|D5RFQ4_FUSN2	175	52359	15	8	12	6	0.53	Pyruvate kinase OS=Fusobacterium nucleatum subsp. nucleatum (strain ATCC 23726 / VPI 4351) OX=525283 GN=pyk PE=3 SV=1
121	1	Uni-Fusobac-ATCC	tr|D5RDF8|D5RDF8_FUSN2	168	49327	7	4	7	4	0.3	Bifunctional protein GlmU OS=Fusobacterium nucleatum subsp. nucleatum (strain ATCC 23726 / VPI 4351) OX=525283 GN=glmU PE=3 SV=1
122	1	Uni-Fusobac-ATCC	tr|D5REY2|D5REY2_FUSN2	166	17589	13	8	11	7	2.43	Outer membrane protein OS=Fusobacterium nucleatum subsp. nucleatum (strain ATCC 23726 / VPI 4351) OX=525283 GN=HMPREF0397_1767 PE=3 SV=1
123	1	Uni-Fusobac-ATCC	tr|D5RFE3|D5RFE3_FUSN2	164	64883	11	5	11	5	0.28	Proline--tRNA ligase OS=Fusobacterium nucleatum subsp. nucleatum (strain ATCC 23726 / VPI 4351) OX=525283 GN=proS PE=3 SV=1
124	1	Uni-Fusobac-ATCC	tr|D5RDY2|D5RDY2_FUSN2	160	17765	11	7	9	6	1.84	30S ribosomal protein S7 OS=Fusobacterium nucleatum subsp. nucleatum (strain ATCC 23726 / VPI 4351) OX=525283 GN=rpsG PE=3 SV=1
125	1	Uni-Fusobac-ATCC	tr|D5RBZ8|D5RBZ8_FUSN2	158	57275	14	6	11	5	0.32	Nicotinate phosphoribosyltransferase OS=Fusobacterium nucleatum subsp. nucleatum (strain ATCC 23726 / VPI 4351) OX=525283 GN=pncB PE=3 SV=1
126	1	Uni-Fusobac-ATCC	tr|D5RFD0|D5RFD0_FUSN2	158	11534	5	5	3	3	1.84	30S ribosomal protein S10 OS=Fusobacterium nucleatum subsp. nucleatum (strain ATCC 23726 / VPI 4351) OX=525283 GN=rpsJ PE=3 SV=1
127	1	Uni-Fusobac-ATCC	tr|D5RFC9|D5RFC9_FUSN2	155	22601	13	5	11	4	0.74	50S ribosomal protein L3 OS=Fusobacterium nucleatum subsp. nucleatum (strain ATCC 23726 / VPI 4351) OX=525283 GN=rplC PE=3 SV=1
128	1	Uni-Fusobac-ATCC	tr|D5RAA0|D5RAA0_FUSN2	154	67767	14	7	13	7	0.39	Aspartate--tRNA ligase OS=Fusobacterium nucleatum subsp. nucleatum (strain ATCC 23726 / VPI 4351) OX=525283 GN=aspS PE=3 SV=1
129	1	Uni-Fusobac-ATCC	tr|D5RB64|D5RB64_FUSN2	154	22322	9	6	7	5	1.01	Uncharacterized protein OS=Fusobacterium nucleatum subsp. nucleatum (strain ATCC 23726 / VPI 4351) OX=525283 GN=HMPREF0397_0449 PE=4 SV=1
130	1	Uni-Fusobac-ATCC	tr|D5RAI8|D5RAI8_FUSN2	154	183290	22	7	21	7	0.13	Alpha-2-macroglobulin family protein OS=Fusobacterium nucleatum subsp. nucleatum (strain ATCC 23726 / VPI 4351) OX=525283 GN=HMPREF0397_0223 PE=3 SV=1
131	1	Uni-Fusobac-ATCC	tr|D5RFC1|D5RFC1_FUSN2	153	7200	6	6	3	3	2.32	50S ribosomal protein L29 OS=Fusobacterium nucleatum subsp. nucleatum (strain ATCC 23726 / VPI 4351) OX=525283 GN=rpmC PE=3 SV=1
132	1	Uni-Fusobac-ATCC	tr|D5RF66|D5RF66_FUSN2	151	18715	9	6	7	5	1.28	50S ribosomal protein L10 OS=Fusobacterium nucleatum subsp. nucleatum (strain ATCC 23726 / VPI 4351) OX=525283 GN=rplJ PE=3 SV=1
133	1	Uni-Fusobac-ATCC	tr|D5RFV6|D5RFV6_FUSN2	150	15372	3	3	2	2	0.49	Flavodoxin OS=Fusobacterium nucleatum subsp. nucleatum (strain ATCC 23726 / VPI 4351) OX=525283 GN=HMPREF0397_2091 PE=3 SV=1
134	1	Uni-Fusobac-ATCC	tr|D5RES1|D5RES1_FUSN2	145	23712	12	6	8	5	1.2	Protein GrpE OS=Fusobacterium nucleatum subsp. nucleatum (strain ATCC 23726 / VPI 4351) OX=525283 GN=grpE PE=3 SV=1
135	1	Uni-Fusobac-ATCC	tr|D5REJ3|D5REJ3_FUSN2	145	99734	23	8	17	6	0.21	Leucine--tRNA ligase OS=Fusobacterium nucleatum subsp. nucleatum (strain ATCC 23726 / VPI 4351) OX=525283 GN=leuS PE=3 SV=1
136	1	Uni-Fusobac-ATCC	tr|D5RDY8|D5RDY8_FUSN2	142	28822	10	7	8	6	0.93	Enoyl-CoA hydratase/isomerase family protein OS=Fusobacterium nucleatum subsp. nucleatum (strain ATCC 23726 / VPI 4351) OX=525283 GN=HMPREF0397_1423 PE=4 SV=1
137	1	Uni-Fusobac-ATCC	tr|D5RCM1|D5RCM1_FUSN2	141	16926	12	7	6	4	1.08	Ferritin-like protein OS=Fusobacterium nucleatum subsp. nucleatum (strain ATCC 23726 / VPI 4351) OX=525283 GN=HMPREF0397_0956 PE=3 SV=1
138	1	Uni-Fusobac-ATCC	tr|D5RB16|D5RB16_FUSN2	141	32857	18	10	15	7	1.16	Citrate (pro-3S)-lyase subunit beta OS=Fusobacterium nucleatum subsp. nucleatum (strain ATCC 23726 / VPI 4351) OX=525283 GN=citE PE=3 SV=1
139	1	Uni-Fusobac-ATCC	tr|D5RBM1|D5RBM1_FUSN2	138	21193	16	7	10	6	1.42	Elongation factor P OS=Fusobacterium nucleatum subsp. nucleatum (strain ATCC 23726 / VPI 4351) OX=525283 GN=efp PE=3 SV=1
140	1	Uni-Fusobac-ATCC	tr|D5RC79|D5RC79_FUSN2	137	13152	9	6	7	5	2.19	50S ribosomal protein L19 OS=Fusobacterium nucleatum subsp. nucleatum (strain ATCC 23726 / VPI 4351) OX=525283 GN=rplS PE=3 SV=1
141	1	Uni-Fusobac-ATCC	tr|D5RC76|D5RC76_FUSN2	135	32737	12	9	8	7	1.17	Malonyl CoA-acyl carrier protein transacylase OS=Fusobacterium nucleatum subsp. nucleatum (strain ATCC 23726 / VPI 4351) OX=525283 GN=fabD PE=3 SV=1
142	1	Uni-Fusobac-ATCC	tr|D5RC27|D5RC27_FUSN2	135	14055	8	4	5	3	1.38	Putative glutaconyl-CoA decarboxylase subunit gamma OS=Fusobacterium nucleatum subsp. nucleatum (strain ATCC 23726 / VPI 4351) OX=525283 GN=HMPREF0397_0762 PE=4 SV=1
143	1	Uni-Fusobac-ATCC	tr|D5REU8|D5REU8_FUSN2	135	22408	12	5	10	4	0.75	30S ribosomal protein S4 OS=Fusobacterium nucleatum subsp. nucleatum (strain ATCC 23726 / VPI 4351) OX=525283 GN=rpsD PE=3 SV=1
144	1	Uni-Fusobac-ATCC	tr|D5RB01|D5RB01_FUSN2	132	37952	9	5	6	4	0.52	NMT1/THI5-like protein OS=Fusobacterium nucleatum subsp. nucleatum (strain ATCC 23726 / VPI 4351) OX=525283 GN=HMPREF0397_0386 PE=4 SV=1
145	1	Uni-Fusobac-ATCC	tr|D5RC20|D5RC20_FUSN2	132	50763	14	9	9	7	0.65	R-phenyllactate dehydratase, medium subunit OS=Fusobacterium nucleatum subsp. nucleatum (strain ATCC 23726 / VPI 4351) OX=525283 GN=fldB PE=3 SV=1
146	1	Uni-Fusobac-ATCC	tr|D5RFX7|D5RFX7_FUSN2	129	50482	12	5	9	5	0.37	Putative dipeptidase OS=Fusobacterium nucleatum subsp. nucleatum (strain ATCC 23726 / VPI 4351) OX=525283 GN=pepD2 PE=4 SV=1
147	1	Uni-Fusobac-ATCC	tr|D5RFW9|D5RFW9_FUSN2	129	9751	5	4	4	3	1.49	Uncharacterized protein (Fragment) OS=Fusobacterium nucleatum subsp. nucleatum (strain ATCC 23726 / VPI 4351) OX=525283 GN=HMPREF0397_2104 PE=4 SV=1
148	1	Uni-Fusobac-ATCC	tr|D5RAH2|D5RAH2_FUSN2	128	17515	6	4	5	4	1.02	Uncharacterized protein OS=Fusobacterium nucleatum subsp. nucleatum (strain ATCC 23726 / VPI 4351) OX=525283 GN=HMPREF0397_0207 PE=4 SV=1
149	1	Uni-Fusobac-ATCC	tr|D5REM4|D5REM4_FUSN2	127	78037	20	8	17	8	0.39	Translation elongation factor G OS=Fusobacterium nucleatum subsp. nucleatum (strain ATCC 23726 / VPI 4351) OX=525283 GN=fusA PE=3 SV=1
150	1	Uni-Fusobac-ATCC	tr|D5RC75|D5RC75_FUSN2	125	8438	4	4	1	1	1.84	Acyl carrier protein OS=Fusobacterium nucleatum subsp. nucleatum (strain ATCC 23726 / VPI 4351) OX=525283 GN=acpP PE=3 SV=1
151	1	Uni-Fusobac-ATCC	tr|D5RAX2|D5RAX2_FUSN2	125	16466	9	5	6	4	1.55	6,7-dimethyl-8-ribityllumazine synthase OS=Fusobacterium nucleatum subsp. nucleatum (strain ATCC 23726 / VPI 4351) OX=525283 GN=ribH PE=3 SV=1
152	1	Uni-Fusobac-ATCC	tr|D5RF78|D5RF78_FUSN2	124	18915	4	3	4	3	0.64	Ion-translocating oxidoreductase complex subunit G OS=Fusobacterium nucleatum subsp. nucleatum (strain ATCC 23726 / VPI 4351) OX=525283 GN=rnfG PE=3 SV=1
153	1	Uni-Fusobac-ATCC	tr|D5RC64|D5RC64_FUSN2	123	34649	7	3	6	2	0.2	N-acetylmuramoyl-L-alanine amidase OS=Fusobacterium nucleatum subsp. nucleatum (strain ATCC 23726 / VPI 4351) OX=525283 GN=amiD PE=4 SV=1
154	1	Uni-Fusobac-ATCC	tr|D5RFC4|D5RFC4_FUSN2	119	12250	5	4	3	3	1.1	50S ribosomal protein L22 OS=Fusobacterium nucleatum subsp. nucleatum (strain ATCC 23726 / VPI 4351) OX=525283 GN=rplV PE=3 SV=1
155	1	Uni-Fusobac-ATCC	tr|D5RFB0|D5RFB0_FUSN2	118	17390	9	4	7	3	0.7	50S ribosomal protein L15 OS=Fusobacterium nucleatum subsp. nucleatum (strain ATCC 23726 / VPI 4351) OX=525283 GN=rplO PE=3 SV=1
156	1	Uni-Fusobac-ATCC	tr|D5REW7|D5REW7_FUSN2	118	21711	6	4	3	2	0.54	OmpA family protein OS=Fusobacterium nucleatum subsp. nucleatum (strain ATCC 23726 / VPI 4351) OX=525283 GN=pdsO PE=4 SV=1
157	1	Uni-Fusobac-ATCC	tr|D5RD17|D5RD17_FUSN2	117	35308	6	4	5	4	0.43	L-lactate dehydrogenase OS=Fusobacterium nucleatum subsp. nucleatum (strain ATCC 23726 / VPI 4351) OX=525283 GN=ldh PE=3 SV=1
158	1	Uni-Fusobac-ATCC	tr|D5RBH4|D5RBH4_FUSN2	114	23870	3	1	3	1	0.14	Uracil phosphoribosyltransferase OS=Fusobacterium nucleatum subsp. nucleatum (strain ATCC 23726 / VPI 4351) OX=525283 GN=upp PE=3 SV=1
159	1	Uni-Fusobac-ATCC	tr|D5RBQ3|D5RBQ3_FUSN2	112	23476	9	6	7	6	1.23	Adenylate kinase OS=Fusobacterium nucleatum subsp. nucleatum (strain ATCC 23726 / VPI 4351) OX=525283 GN=adk PE=3 SV=1
160	1	Uni-Fusobac-ATCC	tr|D5RAA3|D5RAA3_FUSN2	111	30917	4	2	3	2	0.23	Putative TIGR01619 family protein OS=Fusobacterium nucleatum subsp. nucleatum (strain ATCC 23726 / VPI 4351) OX=525283 GN=HMPREF0397_0138 PE=4 SV=1
161	1	Uni-Fusobac-ATCC	tr|D5RE15|D5RE15_FUSN2	111	12875	5	4	3	2	1.03	Uncharacterized protein OS=Fusobacterium nucleatum subsp. nucleatum (strain ATCC 23726 / VPI 4351) OX=525283 GN=HMPREF0397_1450 PE=4 SV=1
162	1	Uni-Fusobac-ATCC	tr|D5RFH3|D5RFH3_FUSN2	111	46875	12	4	11	3	0.31	DegT/DnrJ/EryC1/StrS aminotransferase family protein OS=Fusobacterium nucleatum subsp. nucleatum (strain ATCC 23726 / VPI 4351) OX=525283 GN=HMPREF0397_1958 PE=3 SV=1
163	1	Uni-Fusobac-ATCC	tr|D5REY1|D5REY1_FUSN2	110	36155	6	4	6	4	0.42	UDP-3-O-acylglucosamine N-acyltransferase OS=Fusobacterium nucleatum subsp. nucleatum (strain ATCC 23726 / VPI 4351) OX=525283 GN=lpxD PE=3 SV=1
164	1	Uni-Fusobac-ATCC	tr|D5RCQ1|D5RCQ1_FUSN2	110	12462	5	2	3	1	0.63	Histidine triad domain protein OS=Fusobacterium nucleatum subsp. nucleatum (strain ATCC 23726 / VPI 4351) OX=525283 GN=HMPREF0397_0986 PE=4 SV=1
165	1	Uni-Fusobac-ATCC	tr|D5RCH8|D5RCH8_FUSN2	108	13587	4	3	4	3	0.96	Uncharacterized protein OS=Fusobacterium nucleatum subsp. nucleatum (strain ATCC 23726 / VPI 4351) OX=525283 GN=HMPREF0397_0913 PE=4 SV=1
166	1	Uni-Fusobac-ATCC	tr|D5RFB1|D5RFB1_FUSN2	108	6884	7	3	4	1	0.52	50S ribosomal protein L30 OS=Fusobacterium nucleatum subsp. nucleatum (strain ATCC 23726 / VPI 4351) OX=525283 GN=rpmD PE=3 SV=1
167	1	Uni-Fusobac-ATCC	tr|D5RB70|D5RB70_FUSN2	108	37292	11	7	10	6	0.67	Cell shape-determining protein MreB OS=Fusobacterium nucleatum subsp. nucleatum (strain ATCC 23726 / VPI 4351) OX=525283 GN=ppx2 PE=3 SV=1
168	1	Uni-Fusobac-ATCC	tr|D5RFA7|D5RFA7_FUSN2	107	25958	5	3	5	3	0.44	Uridylate kinase OS=Fusobacterium nucleatum subsp. nucleatum (strain ATCC 23726 / VPI 4351) OX=525283 GN=pyrH PE=3 SV=1
169	1	Uni-Fusobac-ATCC	tr|D5RDK4|D5RDK4_FUSN2	107	17561	3	2	3	2	0.42	Uncharacterized protein (Fragment) OS=Fusobacterium nucleatum subsp. nucleatum (strain ATCC 23726 / VPI 4351) OX=525283 GN=HMPREF0397_1289 PE=4 SV=1
170	1	Uni-Fusobac-ATCC	tr|D5RB49|D5RB49_FUSN2	106	19962	4	3	3	2	0.37	Nitroreductase family protein OS=Fusobacterium nucleatum subsp. nucleatum (strain ATCC 23726 / VPI 4351) OX=525283 GN=HMPREF0397_0434 PE=4 SV=1
171	1	Uni-Fusobac-ATCC	tr|D5RDY7|D5RDY7_FUSN2	106	26245	8	4	4	3	0.62	3-oxoacid CoA-transferase, A subunit OS=Fusobacterium nucleatum subsp. nucleatum (strain ATCC 23726 / VPI 4351) OX=525283 GN=HMPREF0397_1422 PE=4 SV=1
172	1	Uni-Fusobac-ATCC	tr|D5RDE5|D5RDE5_FUSN2	106	9751	4	2	3	2	0.84	30S ribosomal protein S15 OS=Fusobacterium nucleatum subsp. nucleatum (strain ATCC 23726 / VPI 4351) OX=525283 GN=rpsO PE=3 SV=1
173	1	Uni-Fusobac-ATCC	tr|D5RA45|D5RA45_FUSN2	103	53194	7	5	6	4	0.27	Outer membrane protein transport protein, Ompp1/FadL/TodX family OS=Fusobacterium nucleatum subsp. nucleatum (strain ATCC 23726 / VPI 4351) OX=525283 GN=HMPREF0397_0080 PE=4 SV=1
174	1	Uni-Fusobac-ATCC	tr|D5R9X6|D5R9X6_FUSN2	102	71321	10	2	9	2	0.09	Chaperone protein HtpG OS=Fusobacterium nucleatum subsp. nucleatum (strain ATCC 23726 / VPI 4351) OX=525283 GN=htpG PE=3 SV=1
175	1	Uni-Fusobac-ATCC	tr|D5RAG9|D5RAG9_FUSN2	102	65415	11	2	9	2	0.1	Phosphoglucomutase/phosphomannomutase, alpha/beta/alpha domain II OS=Fusobacterium nucleatum subsp. nucleatum (strain ATCC 23726 / VPI 4351) OX=525283 GN=pgm PE=3 SV=1
176	1	Uni-Fusobac-ATCC	tr|D5REL8|D5REL8_FUSN2	102	81319	8	2	8	2	0.08	Putative iron-sulfur cluster-binding protein OS=Fusobacterium nucleatum subsp. nucleatum (strain ATCC 23726 / VPI 4351) OX=525283 GN=HMPREF0397_1653 PE=4 SV=1
177	1	Uni-Fusobac-ATCC	tr|D5RDV8|D5RDV8_FUSN2	102	31431	11	4	11	4	0.5	MORN repeat protein OS=Fusobacterium nucleatum subsp. nucleatum (strain ATCC 23726 / VPI 4351) OX=525283 GN=HMPREF0397_1393 PE=4 SV=1
178	1	Uni-Fusobac-ATCC	tr|D5RBS7|D5RBS7_FUSN2	99	52484	17	4	16	4	0.28	Sigma-54 interaction domain protein OS=Fusobacterium nucleatum subsp. nucleatum (strain ATCC 23726 / VPI 4351) OX=525283 GN=atoC PE=4 SV=1
179	1	Uni-Fusobac-ATCC	tr|D5RFU1|D5RFU1_FUSN2	98	8065	4	3	2	1	0.43	Cold-shock DNA-binding domain protein OS=Fusobacterium nucleatum subsp. nucleatum (strain ATCC 23726 / VPI 4351) OX=525283 GN=cspE PE=4 SV=1
180	1	Uni-Fusobac-ATCC	tr|D5RBZ2|D5RBZ2_FUSN2	98	42304	5	3	5	3	0.25	S-adenosylmethionine synthase OS=Fusobacterium nucleatum subsp. nucleatum (strain ATCC 23726 / VPI 4351) OX=525283 GN=metK PE=3 SV=1
181	1	Uni-Fusobac-ATCC	tr|D5REW1|D5REW1_FUSN2	98	66877	2	1	2	1	0.05	Signal peptide peptidase SppA, 67K type OS=Fusobacterium nucleatum subsp. nucleatum (strain ATCC 23726 / VPI 4351) OX=525283 GN=sppA PE=3 SV=1
182	1	Uni-Fusobac-ATCC	tr|D5RD94|D5RD94_FUSN2	98	68139	10	2	9	2	0.1	Glutamine--fructose-6-phosphate aminotransferase [isomerizing] OS=Fusobacterium nucleatum subsp. nucleatum (strain ATCC 23726 / VPI 4351) OX=525283 GN=glmS PE=3 SV=1
183	1	Uni-Fusobac-ATCC	tr|D5RAR3|D5RAR3_FUSN2	98	12832	8	4	5	3	1.03	FMN-binding domain protein OS=Fusobacterium nucleatum subsp. nucleatum (strain ATCC 23726 / VPI 4351) OX=525283 GN=HMPREF0397_0298 PE=4 SV=1
184	1	Uni-Fusobac-ATCC	tr|D5REU6|D5REU6_FUSN2	98	13632	6	5	3	3	0.95	30S ribosomal protein S13 OS=Fusobacterium nucleatum subsp. nucleatum (strain ATCC 23726 / VPI 4351) OX=525283 GN=rpsM PE=3 SV=1
185	1	Uni-Fusobac-ATCC	tr|D5REU7|D5REU7_FUSN2	97	13793	5	4	4	4	1.43	30S ribosomal protein S11 OS=Fusobacterium nucleatum subsp. nucleatum (strain ATCC 23726 / VPI 4351) OX=525283 GN=rpsK PE=3 SV=1
186	1	Uni-Fusobac-ATCC	tr|D5RET6|D5RET6_FUSN2	97	44488	8	2	7	2	0.15	Hep/Hag repeat protein (Fragment) OS=Fusobacterium nucleatum subsp. nucleatum (strain ATCC 23726 / VPI 4351) OX=525283 GN=HMPREF0397_1721 PE=4 SV=1
187	1	Uni-Fusobac-ATCC	tr|D5REV5|D5REV5_FUSN2	96	55635	6	4	5	3	0.19	Xaa-His dipeptidase OS=Fusobacterium nucleatum subsp. nucleatum (strain ATCC 23726 / VPI 4351) OX=525283 GN=pepD PE=4 SV=1
188	1	Uni-Fusobac-ATCC	tr|D5RF15|D5RF15_FUSN2	96	98003	12	5	12	5	0.18	Chaperone protein ClpB OS=Fusobacterium nucleatum subsp. nucleatum (strain ATCC 23726 / VPI 4351) OX=525283 GN=clpB PE=3 SV=1
189	1	Uni-Fusobac-ATCC	tr|D5RF00|D5RF00_FUSN2	95	21106	3	1	3	1	0.16	Cupin domain protein OS=Fusobacterium nucleatum subsp. nucleatum (strain ATCC 23726 / VPI 4351) OX=525283 GN=HMPREF0397_1785 PE=4 SV=1
190	1	Uni-Fusobac-ATCC	tr|D5RB58|D5RB58_FUSN2	93	25364	10	5	6	3	0.64	Alcohol dehydrogenase, iron-dependent (Fragment) OS=Fusobacterium nucleatum subsp. nucleatum (strain ATCC 23726 / VPI 4351) OX=525283 GN=HMPREF0397_0443 PE=4 SV=1
191	1	Uni-Fusobac-ATCC	tr|D5RA61|D5RA61_FUSN2	92	31120	6	2	5	2	0.23	Uncharacterized protein OS=Fusobacterium nucleatum subsp. nucleatum (strain ATCC 23726 / VPI 4351) OX=525283 GN=HMPREF0397_0096 PE=4 SV=1
192	1	Uni-Fusobac-ATCC	tr|D5RE16|D5RE16_FUSN2	90	10397	5	2	4	2	0.77	Late embryogenesis abundant protein OS=Fusobacterium nucleatum subsp. nucleatum (strain ATCC 23726 / VPI 4351) OX=525283 GN=HMPREF0397_1451 PE=4 SV=1
193	1	Uni-Fusobac-ATCC	tr|D5REL4|D5REL4_FUSN2	90	52476	6	4	6	4	0.28	Putative glycolate oxidase, subunit GlcD OS=Fusobacterium nucleatum subsp. nucleatum (strain ATCC 23726 / VPI 4351) OX=525283 GN=glcD PE=4 SV=1
194	1	Uni-Fusobac-ATCC	tr|D5RFZ1|D5RFZ1_FUSN2	89	33545	5	2	5	2	0.21	Transketolase, pyridine binding domain protein OS=Fusobacterium nucleatum subsp. nucleatum (strain ATCC 23726 / VPI 4351) OX=525283 GN=tkt2 PE=4 SV=1
195	1	Uni-Fusobac-ATCC	tr|D5RAK3|D5RAK3_FUSN2	89	15949	4	3	4	3	0.78	3-hydroxyacyl-[acyl-carrier-protein] dehydratase FabZ OS=Fusobacterium nucleatum subsp. nucleatum (strain ATCC 23726 / VPI 4351) OX=525283 GN=fabZ PE=3 SV=1
196	1	Uni-Fusobac-ATCC	tr|D5RC77|D5RC77_FUSN2	87	35864	6	4	6	4	0.42	3-oxoacyl-[acyl-carrier-protein] synthase 3 OS=Fusobacterium nucleatum subsp. nucleatum (strain ATCC 23726 / VPI 4351) OX=525283 GN=fabH PE=3 SV=1
197	1	Uni-Fusobac-ATCC	tr|D5RDR6|D5RDR6_FUSN2	87	10455	10	6	6	5	3.19	DNA-binding protein HU OS=Fusobacterium nucleatum subsp. nucleatum (strain ATCC 23726 / VPI 4351) OX=525283 GN=hup PE=3 SV=1
198	1	Uni-Fusobac-ATCC	tr|D5RE11|D5RE11_FUSN2	84	108055	14	7	14	7	0.23	Isoleucine--tRNA ligase OS=Fusobacterium nucleatum subsp. nucleatum (strain ATCC 23726 / VPI 4351) OX=525283 GN=ileS PE=3 SV=1
199	1	Uni-Fusobac-ATCC	tr|D5RB19|D5RB19_FUSN2	82	50757	9	5	9	5	0.37	HMGL-like protein OS=Fusobacterium nucleatum subsp. nucleatum (strain ATCC 23726 / VPI 4351) OX=525283 GN=oadA PE=4 SV=1
200	1	Uni-Fusobac-ATCC	tr|D5RFB5|D5RFB5_FUSN2	82	14808	4	3	2	1	0.23	30S ribosomal protein S8 OS=Fusobacterium nucleatum subsp. nucleatum (strain ATCC 23726 / VPI 4351) OX=525283 GN=rpsH PE=3 SV=1
201	1	Uni-Fusobac-ATCC	tr|D5RBV9|D5RBV9_FUSN2	81	15520	4	3	4	3	0.81	Pyridoxamine 5'-phosphate oxidase family protein OS=Fusobacterium nucleatum subsp. nucleatum (strain ATCC 23726 / VPI 4351) OX=525283 GN=pdxH3 PE=4 SV=1
202	1	Uni-Fusobac-ATCC	tr|D5RB53|D5RB53_FUSN2	81	38901	8	4	7	3	0.28	Bacterial extracellular solute-binding protein, family 7 OS=Fusobacterium nucleatum subsp. nucleatum (strain ATCC 23726 / VPI 4351) OX=525283 GN=HMPREF0397_0438 PE=4 SV=1
203	1	Uni-Fusobac-ATCC	tr|D5RB17|D5RB17_FUSN2	80	10063	5	4	4	3	1.42	Citrate lyase acyl carrier protein OS=Fusobacterium nucleatum subsp. nucleatum (strain ATCC 23726 / VPI 4351) OX=525283 GN=citD PE=3 SV=1
204	1	Uni-Fusobac-ATCC	tr|D5RC53|D5RC53_FUSN2	80	34213	8	4	6	4	0.45	Putative enoyl-[acyl-carrier-protein] reductase II OS=Fusobacterium nucleatum subsp. nucleatum (strain ATCC 23726 / VPI 4351) OX=525283 GN=fabI PE=4 SV=1
205	1	Uni-Fusobac-ATCC	tr|D5RFB2|D5RFB2_FUSN2	79	17352	5	3	3	2	0.43	30S ribosomal protein S5 OS=Fusobacterium nucleatum subsp. nucleatum (strain ATCC 23726 / VPI 4351) OX=525283 GN=rpsE PE=3 SV=1
206	1	Uni-Fusobac-ATCC	tr|D5RDM8|D5RDM8_FUSN2	79	36616	5	2	5	2	0.19	MORN repeat protein OS=Fusobacterium nucleatum subsp. nucleatum (strain ATCC 23726 / VPI 4351) OX=525283 GN=HMPREF0397_1313 PE=4 SV=1
207	1	Uni-Fusobac-ATCC	tr|D5RCH3|D5RCH3_FUSN2	78	42919	8	4	6	2	0.25	OmpA family protein OS=Fusobacterium nucleatum subsp. nucleatum (strain ATCC 23726 / VPI 4351) OX=525283 GN=HMPREF0397_0908 PE=4 SV=1
208	1	Uni-Fusobac-ATCC	tr|D5RDU8|D5RDU8_FUSN2	77	28583	10	6	9	6	0.93	Electron transfer flavoprotein domain protein OS=Fusobacterium nucleatum subsp. nucleatum (strain ATCC 23726 / VPI 4351) OX=525283 GN=etfB PE=3 SV=1
209	1	Uni-Fusobac-ATCC	tr|D5RCF4|D5RCF4_FUSN2	76	31503	6	2	6	2	0.22	Glucosamine-6-phosphate deaminase OS=Fusobacterium nucleatum subsp. nucleatum (strain ATCC 23726 / VPI 4351) OX=525283 GN=nagB PE=3 SV=1
210	1	Uni-Fusobac-ATCC	tr|D5RFX1|D5RFX1_FUSN2	76	42510	5	3	4	3	0.25	Autotransporter beta-domain protein (Fragment) OS=Fusobacterium nucleatum subsp. nucleatum (strain ATCC 23726 / VPI 4351) OX=525283 GN=HMPREF0397_2106 PE=4 SV=1
211	1	Uni-Fusobac-ATCC	tr|D5RAV3|D5RAV3_FUSN2	75	18994	6	4	6	4	0.92	Uncharacterized protein OS=Fusobacterium nucleatum subsp. nucleatum (strain ATCC 23726 / VPI 4351) OX=525283 GN=HMPREF0397_0338 PE=4 SV=1
212	1	Uni-Fusobac-ATCC	tr|D5REV0|D5REV0_FUSN2	75	13423	8	6	4	3	1.48	50S ribosomal protein L17 OS=Fusobacterium nucleatum subsp. nucleatum (strain ATCC 23726 / VPI 4351) OX=525283 GN=rplQ PE=3 SV=1
213	1	Uni-Fusobac-ATCC	tr|D5RCS5|D5RCS5_FUSN2	74	15243	5	2	3	1	0.22	Uncharacterized protein OS=Fusobacterium nucleatum subsp. nucleatum (strain ATCC 23726 / VPI 4351) OX=525283 GN=HMPREF0397_1010 PE=4 SV=1
214	1	Uni-Fusobac-ATCC	tr|D5RCL9|D5RCL9_FUSN2	74	8324	7	2	4	1	0.42	Uncharacterized protein OS=Fusobacterium nucleatum subsp. nucleatum (strain ATCC 23726 / VPI 4351) OX=525283 GN=HMPREF0397_0954 PE=4 SV=1
215	1	Uni-Fusobac-ATCC	tr|D5RDX3|D5RDX3_FUSN2	73	38788	8	3	8	3	0.28	Cell shape-determining protein MreB OS=Fusobacterium nucleatum subsp. nucleatum (strain ATCC 23726 / VPI 4351) OX=525283 GN=ppx PE=3 SV=1
216	1	Uni-Fusobac-ATCC	tr|D5RCI9|D5RCI9_FUSN2	72	59612	1	1	1	1	0.06	ABC transporter, substrate-binding protein, family 5 OS=Fusobacterium nucleatum subsp. nucleatum (strain ATCC 23726 / VPI 4351) OX=525283 GN=HMPREF0397_0924 PE=4 SV=1
217	1	Uni-Fusobac-ATCC	tr|D5REF6|D5REF6_FUSN2	71	18311	7	5	6	5	1.33	PTS system, glucose subfamily, IIA component OS=Fusobacterium nucleatum subsp. nucleatum (strain ATCC 23726 / VPI 4351) OX=525283 GN=ptbA PE=4 SV=1
218	1	Uni-Fusobac-ATCC	tr|D5RFT5|D5RFT5_FUSN2	69	44651	4	2	4	2	0.15	DNA polymerase III, beta subunit OS=Fusobacterium nucleatum subsp. nucleatum (strain ATCC 23726 / VPI 4351) OX=525283 GN=dnaN PE=3 SV=1
219	1	Uni-Fusobac-ATCC	tr|D5RAL6|D5RAL6_FUSN2	68	80957	3	1	3	1	0.04	Ribonuclease R OS=Fusobacterium nucleatum subsp. nucleatum (strain ATCC 23726 / VPI 4351) OX=525283 GN=rnr PE=3 SV=1
220	1	Uni-Fusobac-ATCC	tr|D5RFJ9|D5RFJ9_FUSN2	68	37570	2	1	2	1	0.09	NTP_transf_2 domain-containing protein OS=Fusobacterium nucleatum subsp. nucleatum (strain ATCC 23726 / VPI 4351) OX=525283 GN=HMPREF0397_1984 PE=4 SV=1
221	1	Uni-Fusobac-ATCC	tr|D5RFC7|D5RFC7_FUSN2	68	11170	4	2	3	1	0.31	50S ribosomal protein L23 OS=Fusobacterium nucleatum subsp. nucleatum (strain ATCC 23726 / VPI 4351) OX=525283 GN=rplW PE=3 SV=1
222	1	Uni-Fusobac-ATCC	tr|D5RFG9|D5RFG9_FUSN2	67	35882	2	1	2	1	0.09	Putative UDP-3-O-[3-hydroxymyristoyl] glucosamine N-acyltransferase OS=Fusobacterium nucleatum subsp. nucleatum (strain ATCC 23726 / VPI 4351) OX=525283 GN=lpxD2 PE=4 SV=1
223	1	Uni-Fusobac-ATCC	tr|D5RDY5|D5RDY5_FUSN2	66	15879	5	4	5	4	1.17	Lactaldehyde reductase domain protein (Fragment) OS=Fusobacterium nucleatum subsp. nucleatum (strain ATCC 23726 / VPI 4351) OX=525283 GN=dhaT PE=4 SV=1
224	1	Uni-Fusobac-ATCC	tr|D5RDL8|D5RDL8_FUSN2	66	72329	6	2	6	2	0.09	1,4-alpha-glucan branching enzyme GlgB OS=Fusobacterium nucleatum subsp. nucleatum (strain ATCC 23726 / VPI 4351) OX=525283 GN=glgB PE=3 SV=1
225	1	Uni-Fusobac-ATCC	tr|D5RE82|D5RE82_FUSN2	66	91041	9	3	9	3	0.11	Phenylalanine--tRNA ligase beta subunit OS=Fusobacterium nucleatum subsp. nucleatum (strain ATCC 23726 / VPI 4351) OX=525283 GN=pheT PE=3 SV=1
226	1	Uni-Fusobac-ATCC	tr|D5RFH2|D5RFH2_FUSN2	65	48540	8	2	5	2	0.14	Nucleotide sugar dehydrogenase OS=Fusobacterium nucleatum subsp. nucleatum (strain ATCC 23726 / VPI 4351) OX=525283 GN=wbtE PE=3 SV=1
227	1	Uni-Fusobac-ATCC	tr|D5RC98|D5RC98_FUSN2	64	19204	7	2	5	2	0.38	Uncharacterized protein OS=Fusobacterium nucleatum subsp. nucleatum (strain ATCC 23726 / VPI 4351) OX=525283 GN=HMPREF0397_0833 PE=4 SV=1
228	1	Uni-Fusobac-ATCC	tr|D5RFB4|D5RFB4_FUSN2	64	19397	8	4	7	4	0.9	50S ribosomal protein L6 OS=Fusobacterium nucleatum subsp. nucleatum (strain ATCC 23726 / VPI 4351) OX=525283 GN=rplF PE=3 SV=1
229	1	Uni-Fusobac-ATCC	tr|D5REK1|D5REK1_FUSN2	64	59022	4	3	4	3	0.18	ABC transporter, substrate-binding protein, family 5 OS=Fusobacterium nucleatum subsp. nucleatum (strain ATCC 23726 / VPI 4351) OX=525283 GN=HMPREF0397_1636 PE=3 SV=1
230	1	Uni-Fusobac-ATCC	tr|D5RF75|D5RF75_FUSN2	63	42250	7	2	5	2	0.16	Rnf electron transport complex subunit B OS=Fusobacterium nucleatum subsp. nucleatum (strain ATCC 23726 / VPI 4351) OX=525283 GN=rnfB PE=4 SV=1
231	1	Uni-Fusobac-ATCC	tr|D5RCH2|D5RCH2_FUSN2	63	20857	3	2	3	2	0.35	LemA family protein OS=Fusobacterium nucleatum subsp. nucleatum (strain ATCC 23726 / VPI 4351) OX=525283 GN=lemA PE=3 SV=1
232	1	Uni-Fusobac-ATCC	tr|D5RA73|D5RA73_FUSN2	63	8416	5	2	4	2	1	Uncharacterized protein OS=Fusobacterium nucleatum subsp. nucleatum (strain ATCC 23726 / VPI 4351) OX=525283 GN=HMPREF0397_0108 PE=4 SV=1
233	1	Uni-Fusobac-ATCC	tr|D5RBE8|D5RBE8_FUSN2	63	33508	1	1	1	1	0.1	Cysteine synthase A OS=Fusobacterium nucleatum subsp. nucleatum (strain ATCC 23726 / VPI 4351) OX=525283 GN=cysK PE=4 SV=1
234	1	Uni-Fusobac-ATCC	tr|D5RA86|D5RA86_FUSN2	63	39634	4	3	3	2	0.17	ABC transporter, solute-binding protein OS=Fusobacterium nucleatum subsp. nucleatum (strain ATCC 23726 / VPI 4351) OX=525283 GN=HMPREF0397_0121 PE=4 SV=1
235	1	Uni-Fusobac-ATCC	tr|D5RDD9|D5RDD9_FUSN2	62	14079	5	3	4	3	0.91	Putative endoribonuclease L-PSP OS=Fusobacterium nucleatum subsp. nucleatum (strain ATCC 23726 / VPI 4351) OX=525283 GN=HMPREF0397_1224 PE=3 SV=1
236	1	Uni-Fusobac-ATCC	tr|D5RB84|D5RB84_FUSN2	62	75625	10	6	7	6	0.29	Peptidase_S8 domain-containing protein (Fragment) OS=Fusobacterium nucleatum subsp. nucleatum (strain ATCC 23726 / VPI 4351) OX=525283 GN=HMPREF0397_0469 PE=4 SV=1
237	1	Uni-Fusobac-ATCC	tr|D5RFC8|D5RFC8_FUSN2	62	22685	11	4	9	3	0.74	50S ribosomal protein L4 OS=Fusobacterium nucleatum subsp. nucleatum (strain ATCC 23726 / VPI 4351) OX=525283 GN=rplD PE=3 SV=1
238	1	Uni-Fusobac-ATCC	tr|D5RCA0|D5RCA0_FUSN2	62	36604	2	1	2	1	0.09	Tryptophan--tRNA ligase OS=Fusobacterium nucleatum subsp. nucleatum (strain ATCC 23726 / VPI 4351) OX=525283 GN=trpS PE=3 SV=1
239	1	Uni-Fusobac-ATCC	tr|D5REX8|D5REX8_FUSN2	61	53822	4	3	4	3	0.19	Probable cytosol aminopeptidase OS=Fusobacterium nucleatum subsp. nucleatum (strain ATCC 23726 / VPI 4351) OX=525283 GN=pepA PE=3 SV=1
240	1	Uni-Fusobac-ATCC	tr|D5RAR2|D5RAR2_FUSN2	60	42866	8	4	7	4	0.35	Phosphoglycerate kinase OS=Fusobacterium nucleatum subsp. nucleatum (strain ATCC 23726 / VPI 4351) OX=525283 GN=pgk PE=3 SV=1
241	1	Uni-Fusobac-ATCC	tr|D5REX1|D5REX1_FUSN2	59	19104	1	1	1	1	0.18	Uncharacterized protein (Fragment) OS=Fusobacterium nucleatum subsp. nucleatum (strain ATCC 23726 / VPI 4351) OX=525283 GN=HMPREF0397_1756 PE=4 SV=1
242	1	Uni-Fusobac-ATCC	tr|D5RAC4|D5RAC4_FUSN2	57	11329	2	2	2	2	0.7	DNA-binding protein HU 1 OS=Fusobacterium nucleatum subsp. nucleatum (strain ATCC 23726 / VPI 4351) OX=525283 GN=hupA PE=3 SV=1
243	1	Uni-Fusobac-ATCC	tr|D5REW2|D5REW2_FUSN2	56	12366	6	2	6	2	0.63	Nucleoid-associated protein HMPREF0397_1747 OS=Fusobacterium nucleatum subsp. nucleatum (strain ATCC 23726 / VPI 4351) OX=525283 GN=HMPREF0397_1747 PE=3 SV=1
244	1	Uni-Fusobac-ATCC	tr|D5RFA4|D5RFA4_FUSN2	56	14456	5	3	4	2	0.53	Uncharacterized protein OS=Fusobacterium nucleatum subsp. nucleatum (strain ATCC 23726 / VPI 4351) OX=525283 GN=HMPREF0397_1889 PE=3 SV=1
245	1	Uni-Fusobac-ATCC	tr|D5REA4|D5REA4_FUSN2	56	27007	2	2	2	2	0.26	Peptidase C26 OS=Fusobacterium nucleatum subsp. nucleatum (strain ATCC 23726 / VPI 4351) OX=525283 GN=HMPREF0397_1539 PE=4 SV=1
246	1	Uni-Fusobac-ATCC	tr|D5REY6|D5REY6_FUSN2	54	13384	6	2	5	2	0.57	Anti-sigma factor antagonist OS=Fusobacterium nucleatum subsp. nucleatum (strain ATCC 23726 / VPI 4351) OX=525283 GN=spoIIAA PE=3 SV=1
247	1	Uni-Fusobac-ATCC	tr|D5RB12|D5RB12_FUSN2	54	31367	5	1	5	1	0.11	MORN repeat protein OS=Fusobacterium nucleatum subsp. nucleatum (strain ATCC 23726 / VPI 4351) OX=525283 GN=HMPREF0397_0397 PE=4 SV=1
248	1	Uni-Fusobac-ATCC	tr|D5RDD2|D5RDD2_FUSN2	53	9907	4	2	3	2	0.83	30S ribosomal protein S16 OS=Fusobacterium nucleatum subsp. nucleatum (strain ATCC 23726 / VPI 4351) OX=525283 GN=rpsP PE=3 SV=1
249	1	Uni-Fusobac-ATCC	tr|D5RFF6|D5RFF6_FUSN2	53	43563	6	2	6	2	0.16	N-acetyl sugar amidotransferase OS=Fusobacterium nucleatum subsp. nucleatum (strain ATCC 23726 / VPI 4351) OX=525283 GN=HMPREF0397_1941 PE=4 SV=1
250	1	Uni-Fusobac-ATCC	tr|D5RB91|D5RB91_FUSN2	53	29079	4	2	4	2	0.24	Oxidoreductase, short chain dehydrogenase/reductase family protein OS=Fusobacterium nucleatum subsp. nucleatum (strain ATCC 23726 / VPI 4351) OX=525283 GN=sdh2 PE=3 SV=1
251	1	Uni-Fusobac-ATCC	tr|D5RC83|D5RC83_FUSN2	52	26576	2	1	2	1	0.13	Orotidine 5'-phosphate decarboxylase OS=Fusobacterium nucleatum subsp. nucleatum (strain ATCC 23726 / VPI 4351) OX=525283 GN=pyrF PE=3 SV=1
252	1	Uni-Fusobac-ATCC	tr|D5RCP4|D5RCP4_FUSN2	52	21810	7	1	6	1	0.15	Nitroreductase family protein OS=Fusobacterium nucleatum subsp. nucleatum (strain ATCC 23726 / VPI 4351) OX=525283 GN=HMPREF0397_0979 PE=4 SV=1
253	1	Uni-Fusobac-ATCC	tr|D5RE08|D5RE08_FUSN2	51	78852	7	1	6	1	0.04	Glycine--tRNA ligase beta subunit OS=Fusobacterium nucleatum subsp. nucleatum (strain ATCC 23726 / VPI 4351) OX=525283 GN=glyS PE=3 SV=1
254	1	Uni-Fusobac-ATCC	tr|D5RCZ0|D5RCZ0_FUSN2	51	56455	12	3	9	3	0.19	Peptidase_S8 domain-containing protein OS=Fusobacterium nucleatum subsp. nucleatum (strain ATCC 23726 / VPI 4351) OX=525283 GN=HMPREF0397_1075 PE=4 SV=1
255	1	Uni-Fusobac-ATCC	tr|D5RC89|D5RC89_FUSN2	51	47741	5	1	4	1	0.07	Dihydroorotase OS=Fusobacterium nucleatum subsp. nucleatum (strain ATCC 23726 / VPI 4351) OX=525283 GN=pyrC PE=3 SV=1
256	1	Uni-Fusobac-ATCC	tr|D5RDS9|D5RDS9_FUSN2	51	57310	9	4	8	4	0.25	SpoIID/LytB domain protein OS=Fusobacterium nucleatum subsp. nucleatum (strain ATCC 23726 / VPI 4351) OX=525283 GN=HMPREF0397_1364 PE=4 SV=1
257	1	Uni-Fusobac-ATCC	tr|D5RC44|D5RC44_FUSN2	50	55615	7	3	7	3	0.19	FAD dependent oxidoreductase OS=Fusobacterium nucleatum subsp. nucleatum (strain ATCC 23726 / VPI 4351) OX=525283 GN=glpO PE=4 SV=1
258	1	Uni-Fusobac-ATCC	tr|D5RB36|D5RB36_FUSN2	50	56591	13	5	11	4	0.25	ABC transporter, substrate-binding protein, family 5 OS=Fusobacterium nucleatum subsp. nucleatum (strain ATCC 23726 / VPI 4351) OX=525283 GN=dppA PE=3 SV=1
259	1	Uni-Fusobac-ATCC	tr|D5RFG6|D5RFG6_FUSN2	50	41082	6	2	6	2	0.17	Oxidoreductase, NAD-binding domain protein OS=Fusobacterium nucleatum subsp. nucleatum (strain ATCC 23726 / VPI 4351) OX=525283 GN=wlbA PE=4 SV=1
260	1	Uni-Fusobac-ATCC	tr|D5RF43|D5RF43_FUSN2	49	13532	5	3	3	3	0.96	BMC domain protein OS=Fusobacterium nucleatum subsp. nucleatum (strain ATCC 23726 / VPI 4351) OX=525283 GN=pduU PE=3 SV=1
261	1	Uni-Fusobac-ATCC	tr|D5RB30|D5RB30_FUSN2	49	40436	4	1	4	1	0.08	Ribosome-binding ATPase YchF OS=Fusobacterium nucleatum subsp. nucleatum (strain ATCC 23726 / VPI 4351) OX=525283 GN=ychF PE=3 SV=1
262	1	Uni-Fusobac-ATCC	tr|D5RFE2|D5RFE2_FUSN2	49	12082	4	3	2	2	0.65	30S ribosomal protein S6 OS=Fusobacterium nucleatum subsp. nucleatum (strain ATCC 23726 / VPI 4351) OX=525283 GN=rpsF PE=3 SV=1
263	1	Uni-Fusobac-ATCC	tr|D5RCI3|D5RCI3_FUSN2	48	11294	7	3	5	3	1.22	50S ribosomal protein L21 OS=Fusobacterium nucleatum subsp. nucleatum (strain ATCC 23726 / VPI 4351) OX=525283 GN=rplU PE=3 SV=1
264	1	Uni-Fusobac-ATCC	tr|D5RCB1|D5RCB1_FUSN2	48	15505	2	2	2	2	0.48	FMN-binding domain protein OS=Fusobacterium nucleatum subsp. nucleatum (strain ATCC 23726 / VPI 4351) OX=525283 GN=HMPREF0397_0846 PE=4 SV=1
265	1	Uni-Fusobac-ATCC	tr|D5RCD7|D5RCD7_FUSN2	47	37823	2	1	2	1	0.09	Fructose-1,6-bisphosphatase OS=Fusobacterium nucleatum subsp. nucleatum (strain ATCC 23726 / VPI 4351) OX=525283 GN=glpX PE=3 SV=1
266	1	Uni-Fusobac-ATCC	tr|D5RCM3|D5RCM3_FUSN2	47	9930	1	1	1	1	0.35	Glutaredoxin domain-containing protein OS=Fusobacterium nucleatum subsp. nucleatum (strain ATCC 23726 / VPI 4351) OX=525283 GN=HMPREF0397_0958 PE=4 SV=1
267	1	Uni-Fusobac-ATCC	tr|D5RF69|D5RF69_FUSN2	47	22234	2	1	1	1	0.15	Transcription termination/antitermination protein NusG OS=Fusobacterium nucleatum subsp. nucleatum (strain ATCC 23726 / VPI 4351) OX=525283 GN=nusG PE=3 SV=1
268	1	Uni-Fusobac-ATCC	tr|D5R9X0|D5R9X0_FUSN2	46	16467	6	2	5	1	0.21	50S ribosomal protein L13 OS=Fusobacterium nucleatum subsp. nucleatum (strain ATCC 23726 / VPI 4351) OX=525283 GN=rplM PE=3 SV=1
269	1	Uni-Fusobac-ATCC	tr|D5RA40|D5RA40_FUSN2	46	56300	9	3	8	3	0.19	ABC transporter, substrate-binding protein, family 5 OS=Fusobacterium nucleatum subsp. nucleatum (strain ATCC 23726 / VPI 4351) OX=525283 GN=HMPREF0397_0075 PE=3 SV=1
270	1	Uni-Fusobac-ATCC	tr|D5RBL2|D5RBL2_FUSN2	46	26187	3	1	3	1	0.13	2,3-bisphosphoglycerate-dependent phosphoglycerate mutase OS=Fusobacterium nucleatum subsp. nucleatum (strain ATCC 23726 / VPI 4351) OX=525283 GN=gpmA PE=3 SV=1
271	1	Uni-Fusobac-ATCC	tr|D5RDF2|D5RDF2_FUSN2	46	53651	6	2	6	2	0.13	Inner membrane protein CreD OS=Fusobacterium nucleatum subsp. nucleatum (strain ATCC 23726 / VPI 4351) OX=525283 GN=HMPREF0397_1237 PE=4 SV=1
272	1	Uni-Fusobac-ATCC	tr|D5RFC2|D5RFC2_FUSN2	45	16202	4	2	3	1	0.21	50S ribosomal protein L16 OS=Fusobacterium nucleatum subsp. nucleatum (strain ATCC 23726 / VPI 4351) OX=525283 GN=rplP PE=3 SV=1
273	1	Uni-Fusobac-ATCC	tr|D5REZ9|D5REZ9_FUSN2	45	94540	9	1	7	1	0.03	DAK2 domain fusion protein YloV OS=Fusobacterium nucleatum subsp. nucleatum (strain ATCC 23726 / VPI 4351) OX=525283 GN=degV PE=4 SV=1
274	1	Uni-Fusobac-ATCC	tr|D5RFB8|D5RFB8_FUSN2	45	12465	9	3	6	3	1.08	50S ribosomal protein L24 OS=Fusobacterium nucleatum subsp. nucleatum (strain ATCC 23726 / VPI 4351) OX=525283 GN=rplX PE=3 SV=1
275	1	Uni-Fusobac-ATCC	tr|D5RDJ0|D5RDJ0_FUSN2	44	13905	3	1	3	1	0.25	Ribosome-binding factor A OS=Fusobacterium nucleatum subsp. nucleatum (strain ATCC 23726 / VPI 4351) OX=525283 GN=rbfA PE=3 SV=1
276	1	Uni-Fusobac-ATCC	tr|D5RE17|D5RE17_FUSN2	44	58611	7	1	7	1	0.06	Metal-dependent carboxypeptidase OS=Fusobacterium nucleatum subsp. nucleatum (strain ATCC 23726 / VPI 4351) OX=525283 GN=taq PE=3 SV=1
277	1	Uni-Fusobac-ATCC	tr|D5RE83|D5RE83_FUSN2	43	27159	4	2	4	2	0.26	MORN repeat protein OS=Fusobacterium nucleatum subsp. nucleatum (strain ATCC 23726 / VPI 4351) OX=525283 GN=HMPREF0397_1518 PE=4 SV=1
278	1	Uni-Fusobac-ATCC	tr|D5RFP5|D5RFP5_FUSN2	43	28004	2	1	2	1	0.12	Thiazole synthase OS=Fusobacterium nucleatum subsp. nucleatum (strain ATCC 23726 / VPI 4351) OX=525283 GN=thiG PE=4 SV=1
279	1	Uni-Fusobac-ATCC	tr|D5REN9|D5REN9_FUSN2	43	30897	5	1	3	1	0.11	Peptidyl-prolyl cis-trans isomerase OS=Fusobacterium nucleatum subsp. nucleatum (strain ATCC 23726 / VPI 4351) OX=525283 GN=HMPREF0397_1674 PE=3 SV=1
280	1	Uni-Fusobac-ATCC	tr|D5RAG8|D5RAG8_FUSN2	43	25416	4	1	4	1	0.13	Uncharacterized protein OS=Fusobacterium nucleatum subsp. nucleatum (strain ATCC 23726 / VPI 4351) OX=525283 GN=HMPREF0397_0203 PE=4 SV=1
281	1	Uni-Fusobac-ATCC	tr|D5RBQ6|D5RBQ6_FUSN2	42	8250	5	1	4	1	0.43	Uncharacterized protein OS=Fusobacterium nucleatum subsp. nucleatum (strain ATCC 23726 / VPI 4351) OX=525283 GN=HMPREF0397_0641 PE=4 SV=1
282	1	Uni-Fusobac-ATCC	tr|D5RD81|D5RD81_FUSN2	42	46485	9	3	7	3	0.23	Uncharacterized protein OS=Fusobacterium nucleatum subsp. nucleatum (strain ATCC 23726 / VPI 4351) OX=525283 GN=HMPREF0397_1166 PE=4 SV=1
283	1	Uni-Fusobac-ATCC	tr|D5RD71|D5RD71_FUSN2	41	50720	8	4	6	2	0.13	Glucose-6-phosphate isomerase OS=Fusobacterium nucleatum subsp. nucleatum (strain ATCC 23726 / VPI 4351) OX=525283 GN=pgi PE=3 SV=1
284	1	Uni-Fusobac-ATCC	tr|D5RBB8|D5RBB8_FUSN2	41	64903	3	2	3	2	0.1	1-deoxy-D-xylulose-5-phosphate synthase OS=Fusobacterium nucleatum subsp. nucleatum (strain ATCC 23726 / VPI 4351) OX=525283 GN=dxs PE=3 SV=1
285	1	Uni-Fusobac-ATCC	tr|D5RFQ6|D5RFQ6_FUSN2	41	94663	9	3	7	3	0.11	4-hydroxy-3-methylbut-2-enyl diphosphate reductase OS=Fusobacterium nucleatum subsp. nucleatum (strain ATCC 23726 / VPI 4351) OX=525283 GN=ispH PE=3 SV=1
286	1	Uni-Fusobac-ATCC	tr|D5RAW6|D5RAW6_FUSN2	41	52353	9	2	8	2	0.13	Hep/Hag repeat protein OS=Fusobacterium nucleatum subsp. nucleatum (strain ATCC 23726 / VPI 4351) OX=525283 GN=HMPREF0397_0351 PE=3 SV=1
287	1	Uni-Fusobac-ATCC	tr|D5REC9|D5REC9_FUSN2	40	13870	3	1	3	1	0.25	Uncharacterized protein OS=Fusobacterium nucleatum subsp. nucleatum (strain ATCC 23726 / VPI 4351) OX=525283 GN=HMPREF0397_1564 PE=4 SV=1
288	1	Uni-Fusobac-ATCC	tr|D5RA47|D5RA47_FUSN2	40	21973	3	3	2	2	0.33	Uncharacterized protein OS=Fusobacterium nucleatum subsp. nucleatum (strain ATCC 23726 / VPI 4351) OX=525283 GN=HMPREF0397_0082 PE=4 SV=1
289	1	Uni-Fusobac-ATCC	tr|D5RCU9|D5RCU9_FUSN2	39	16512	4	2	4	2	0.45	50S ribosomal protein L9 OS=Fusobacterium nucleatum subsp. nucleatum (strain ATCC 23726 / VPI 4351) OX=525283 GN=rplI PE=3 SV=1
290	1	Uni-Fusobac-ATCC	tr|D5RBZ0|D5RBZ0_FUSN2	39	15159	2	1	2	1	0.22	ATP synthase epsilon chain OS=Fusobacterium nucleatum subsp. nucleatum (strain ATCC 23726 / VPI 4351) OX=525283 GN=atpC PE=3 SV=1
291	1	Uni-Fusobac-ATCC	tr|D5RFI6|D5RFI6_FUSN2	39	77909	7	2	7	2	0.09	Polyribonucleotide nucleotidyltransferase OS=Fusobacterium nucleatum subsp. nucleatum (strain ATCC 23726 / VPI 4351) OX=525283 GN=pnp PE=3 SV=1
292	1	Uni-Fusobac-ATCC	tr|D5RE24|D5RE24_FUSN2	39	46456	4	1	4	1	0.07	Tyrosine--tRNA ligase OS=Fusobacterium nucleatum subsp. nucleatum (strain ATCC 23726 / VPI 4351) OX=525283 GN=tyrS PE=3 SV=1
293	1	Uni-Fusobac-ATCC	tr|D5RBX3|D5RBX3_FUSN2	38	41874	2	2	2	2	0.16	Fe(3+) ions import ATP-binding protein FbpC OS=Fusobacterium nucleatum subsp. nucleatum (strain ATCC 23726 / VPI 4351) OX=525283 GN=fbpC PE=3 SV=1
294	1	Uni-Fusobac-ATCC	tr|D5REM2|D5REM2_FUSN2	38	46097	4	1	4	1	0.07	FAD dependent oxidoreductase OS=Fusobacterium nucleatum subsp. nucleatum (strain ATCC 23726 / VPI 4351) OX=525283 GN=fixC PE=3 SV=1
295	1	Uni-Fusobac-ATCC	tr|D5RDQ8|D5RDQ8_FUSN2	38	42655	10	2	5	2	0.16	Efflux transporter, RND family, MFP subunit OS=Fusobacterium nucleatum subsp. nucleatum (strain ATCC 23726 / VPI 4351) OX=525283 GN=HMPREF0397_1343 PE=3 SV=1
296	1	Uni-Fusobac-ATCC	tr|D5RC52|D5RC52_FUSN2	38	23921	3	1	3	1	0.14	Probable septum site-determining protein MinC OS=Fusobacterium nucleatum subsp. nucleatum (strain ATCC 23726 / VPI 4351) OX=525283 GN=minC PE=3 SV=1
297	1	Uni-Fusobac-ATCC	tr|D5RDX7|D5RDX7_FUSN2	37	53738	4	2	4	2	0.13	Glutamyl-tRNA(Gln) amidotransferase subunit A OS=Fusobacterium nucleatum subsp. nucleatum (strain ATCC 23726 / VPI 4351) OX=525283 GN=gatA PE=3 SV=1
298	1	Uni-Fusobac-ATCC	tr|D5RAK8|D5RAK8_FUSN2	37	19124	1	1	1	1	0.18	Uncharacterized protein OS=Fusobacterium nucleatum subsp. nucleatum (strain ATCC 23726 / VPI 4351) OX=525283 GN=HMPREF0397_0243 PE=4 SV=1
299	1	Uni-Fusobac-ATCC	tr|D5RE49|D5RE49_FUSN2	37	18270	5	2	4	1	0.18	MORN repeat protein OS=Fusobacterium nucleatum subsp. nucleatum (strain ATCC 23726 / VPI 4351) OX=525283 GN=HMPREF0397_1484 PE=4 SV=1
300	1	Uni-Fusobac-ATCC	tr|D5REQ1|D5REQ1_FUSN2	36	34095	5	2	5	2	0.2	ABC transporter, substrate-binding protein OS=Fusobacterium nucleatum subsp. nucleatum (strain ATCC 23726 / VPI 4351) OX=525283 GN=HMPREF0397_1686 PE=3 SV=1
301	1	Uni-Fusobac-ATCC	tr|D5RBY7|D5RBY7_FUSN2	36	54813	6	3	6	3	0.19	ATP synthase subunit alpha OS=Fusobacterium nucleatum subsp. nucleatum (strain ATCC 23726 / VPI 4351) OX=525283 GN=atpA PE=3 SV=1
302	1	Uni-Fusobac-ATCC	tr|D5RD99|D5RD99_FUSN2	34	26668	2	1	2	1	0.13	Purine nucleoside phosphorylase DeoD-type OS=Fusobacterium nucleatum subsp. nucleatum (strain ATCC 23726 / VPI 4351) OX=525283 GN=deoD PE=3 SV=1
303	1	Uni-Fusobac-ATCC	tr|D5RDR4|D5RDR4_FUSN2	34	51492	3	1	3	1	0.06	Pyridine nucleotide-disulfide oxidoreductase OS=Fusobacterium nucleatum subsp. nucleatum (strain ATCC 23726 / VPI 4351) OX=525283 GN=HMPREF0397_1349 PE=3 SV=1
304	1	Uni-Fusobac-ATCC	tr|D5RDT5|D5RDT5_FUSN2	34	26867	2	1	2	1	0.12	ABC transporter, substrate-binding protein, family 3 OS=Fusobacterium nucleatum subsp. nucleatum (strain ATCC 23726 / VPI 4351) OX=525283 GN=cjaC PE=4 SV=1
305	1	Uni-Fusobac-ATCC	tr|D5RBU9|D5RBU9_FUSN2	34	37031	6	1	5	1	0.09	ABC transporter, ATP-binding protein OS=Fusobacterium nucleatum subsp. nucleatum (strain ATCC 23726 / VPI 4351) OX=525283 GN=oppF4 PE=4 SV=1
306	1	Uni-Fusobac-ATCC	tr|D5RDY3|D5RDY3_FUSN2	34	13510	4	2	4	2	0.57	30S ribosomal protein S12 OS=Fusobacterium nucleatum subsp. nucleatum (strain ATCC 23726 / VPI 4351) OX=525283 GN=rpsL PE=3 SV=1
307	1	Uni-Fusobac-ATCC	tr|D5RFL3|D5RFL3_FUSN2	33	28957	4	2	4	2	0.24	Uncharacterized protein OS=Fusobacterium nucleatum subsp. nucleatum (strain ATCC 23726 / VPI 4351) OX=525283 GN=HMPREF0397_1998 PE=4 SV=1
308	1	Uni-Fusobac-ATCC	tr|D5RFX2|D5RFX2_FUSN2	33	10392	2	2	1	1	0.33	N-acetyltransferase domain-containing protein OS=Fusobacterium nucleatum subsp. nucleatum (strain ATCC 23726 / VPI 4351) OX=525283 GN=HMPREF0397_2107 PE=4 SV=1
309	1	Uni-Fusobac-ATCC	tr|D5RBA9|D5RBA9_FUSN2	32	31524	5	1	3	1	0.11	D-alanine--D-alanine ligase OS=Fusobacterium nucleatum subsp. nucleatum (strain ATCC 23726 / VPI 4351) OX=525283 GN=ddl PE=3 SV=1
310	1	Uni-Fusobac-ATCC	tr|D5RAR6|D5RAR6_FUSN2	32	28694	1	1	1	1	0.12	NLPA lipoprotein OS=Fusobacterium nucleatum subsp. nucleatum (strain ATCC 23726 / VPI 4351) OX=525283 GN=metQ PE=3 SV=1
311	1	Uni-Fusobac-ATCC	tr|D5RFC0|D5RFC0_FUSN2	32	9882	5	2	4	2	0.83	30S ribosomal protein S17 OS=Fusobacterium nucleatum subsp. nucleatum (strain ATCC 23726 / VPI 4351) OX=525283 GN=rpsQ PE=3 SV=1
312	1	Uni-Fusobac-ATCC	tr|D5RB29|D5RB29_FUSN2	32	27766	2	1	2	1	0.12	Triosephosphate isomerase OS=Fusobacterium nucleatum subsp. nucleatum (strain ATCC 23726 / VPI 4351) OX=525283 GN=tpiA PE=3 SV=1
313	1	Uni-Fusobac-ATCC	tr|D5RDT8|D5RDT8_FUSN2	31	96388	9	2	9	2	0.07	Pyruvate, orthophosphate dikinase OS=Fusobacterium nucleatum subsp. nucleatum (strain ATCC 23726 / VPI 4351) OX=525283 GN=ppdK PE=3 SV=1
314	1	Uni-Fusobac-ATCC	tr|D5RE42|D5RE42_FUSN2	30	26113	2	1	2	1	0.13	Uncharacterized protein OS=Fusobacterium nucleatum subsp. nucleatum (strain ATCC 23726 / VPI 4351) OX=525283 GN=HMPREF0397_1477 PE=4 SV=1
315	1	Uni-Fusobac-ATCC	tr|D5RCT6|D5RCT6_FUSN2	29	22518	3	1	3	1	0.15	Dihydroxyacetone kinase, L subunit OS=Fusobacterium nucleatum subsp. nucleatum (strain ATCC 23726 / VPI 4351) OX=525283 GN=dhaL PE=4 SV=1
316	1	Uni-Fusobac-ATCC	tr|D5RBQ8|D5RBQ8_FUSN2	29	17066	3	1	3	1	0.2	Single-stranded DNA-binding protein OS=Fusobacterium nucleatum subsp. nucleatum (strain ATCC 23726 / VPI 4351) OX=525283 GN=HMPREF0397_0643 PE=3 SV=1
317	1	Uni-Fusobac-ATCC	tr|D5RBX6|D5RBX6_FUSN2	28	29738	5	2	3	2	0.24	Uncharacterized protein OS=Fusobacterium nucleatum subsp. nucleatum (strain ATCC 23726 / VPI 4351) OX=525283 GN=HMPREF0397_0711 PE=4 SV=1
318	1	Uni-Fusobac-ATCC	tr|D5RAL0|D5RAL0_FUSN2	28	26824	3	2	3	2	0.26	Uncharacterized protein OS=Fusobacterium nucleatum subsp. nucleatum (strain ATCC 23726 / VPI 4351) OX=525283 GN=HMPREF0397_0245 PE=4 SV=1
319	1	Uni-Fusobac-ATCC	tr|D5RAL9|D5RAL9_FUSN2	27	74036	7	1	6	1	0.04	Threonine--tRNA ligase OS=Fusobacterium nucleatum subsp. nucleatum (strain ATCC 23726 / VPI 4351) OX=525283 GN=thrS PE=3 SV=1
320	1	Uni-Fusobac-ATCC	tr|D5RE93|D5RE93_FUSN2	27	26022	5	2	4	2	0.27	3-oxoacyl-[acyl-carrier-protein] reductase OS=Fusobacterium nucleatum subsp. nucleatum (strain ATCC 23726 / VPI 4351) OX=525283 GN=fabG PE=3 SV=1
321	1	Uni-Fusobac-ATCC	tr|D5RD10|D5RD10_FUSN2	27	33841	1	1	1	1	0.1	Pyridine nucleotide-disulfide oxidoreductase OS=Fusobacterium nucleatum subsp. nucleatum (strain ATCC 23726 / VPI 4351) OX=525283 GN=trxB2 PE=4 SV=1
322	1	Uni-Fusobac-ATCC	tr|D5RAT7|D5RAT7_FUSN2	26	30015	7	1	3	1	0.11	SIR2_2 domain-containing protein OS=Fusobacterium nucleatum subsp. nucleatum (strain ATCC 23726 / VPI 4351) OX=525283 GN=HMPREF0397_0322 PE=4 SV=1
323	1	Uni-Fusobac-ATCC	tr|D5RDZ6|D5RDZ6_FUSN2	26	26530	9	3	8	3	0.43	PpiC domain-containing protein OS=Fusobacterium nucleatum subsp. nucleatum (strain ATCC 23726 / VPI 4351) OX=525283 GN=HMPREF0397_1431 PE=4 SV=1
324	1	Uni-Fusobac-ATCC	tr|D5RBM6|D5RBM6_FUSN2	26	32306	3	1	2	1	0.1	Uncharacterized protein OS=Fusobacterium nucleatum subsp. nucleatum (strain ATCC 23726 / VPI 4351) OX=525283 GN=HMPREF0397_0611 PE=4 SV=1
325	1	contaminants	P02769	26	71244	4	1	4	1	0.05	SWISS-PROT:P02769 (Bos taurus) Bovine serum albumin precursor
326	1	Uni-Fusobac-ATCC	tr|D5RAG7|D5RAG7_FUSN2	26	27283	3	1	3	1	0.12	von Willebrand factor type A domain protein OS=Fusobacterium nucleatum subsp. nucleatum (strain ATCC 23726 / VPI 4351) OX=525283 GN=HMPREF0397_0202 PE=4 SV=1
327	1	Uni-Fusobac-ATCC	tr|D5RFR9|D5RFR9_FUSN2	26	9333	3	2	3	2	0.89	Phosphocarrier, HPr family OS=Fusobacterium nucleatum subsp. nucleatum (strain ATCC 23726 / VPI 4351) OX=525283 GN=HMPREF0397_2054 PE=4 SV=1
328	1	Uni-Fusobac-ATCC	tr|D5RAC2|D5RAC2_FUSN2	26	96318	4	1	4	1	0.03	Putative calcium-translocating P-type ATPase, PMCA-type OS=Fusobacterium nucleatum subsp. nucleatum (strain ATCC 23726 / VPI 4351) OX=525283 GN=HMPREF0397_0157 PE=4 SV=1
329	1	Uni-Fusobac-ATCC	tr|D5RFA3|D5RFA3_FUSN2	25	23854	2	1	2	1	0.14	Uncharacterized protein OS=Fusobacterium nucleatum subsp. nucleatum (strain ATCC 23726 / VPI 4351) OX=525283 GN=HMPREF0397_1888 PE=4 SV=1
330	1	Uni-Fusobac-ATCC	tr|D5RCL5|D5RCL5_FUSN2	25	20283	2	1	2	1	0.17	DJ-1 family protein OS=Fusobacterium nucleatum subsp. nucleatum (strain ATCC 23726 / VPI 4351) OX=525283 GN=HMPREF0397_0950 PE=4 SV=1
331	1	Uni-Fusobac-ATCC	tr|D5REW6|D5REW6_FUSN2	25	34017	3	2	2	2	0.2	UTP--glucose-1-phosphate uridylyltransferase OS=Fusobacterium nucleatum subsp. nucleatum (strain ATCC 23726 / VPI 4351) OX=525283 GN=galU PE=3 SV=1
332	1	Uni-Fusobac-ATCC	tr|D5RAS0|D5RAS0_FUSN2	25	36569	2	1	2	1	0.09	Formimidoylglutamase OS=Fusobacterium nucleatum subsp. nucleatum (strain ATCC 23726 / VPI 4351) OX=525283 GN=hutG PE=3 SV=1
333	1	Uni-Fusobac-ATCC	tr|D5RDS2|D5RDS2_FUSN2	24	38735	6	2	6	2	0.18	Beta-eliminating lyase OS=Fusobacterium nucleatum subsp. nucleatum (strain ATCC 23726 / VPI 4351) OX=525283 GN=ltaE PE=4 SV=1
334	1	Uni-Fusobac-ATCC	tr|D5RE84|D5RE84_FUSN2	24	21364	9	2	6	1	0.16	MORN repeat protein OS=Fusobacterium nucleatum subsp. nucleatum (strain ATCC 23726 / VPI 4351) OX=525283 GN=HMPREF0397_1519 PE=4 SV=1
335	1	Uni-Fusobac-ATCC	tr|D5RB02|D5RB02_FUSN2	24	29437	5	2	2	1	0.25	ABC transporter, permease protein OS=Fusobacterium nucleatum subsp. nucleatum (strain ATCC 23726 / VPI 4351) OX=525283 GN=HMPREF0397_0387 PE=3 SV=1
336	1	Uni-Fusobac-ATCC	tr|D5RFE1|D5RFE1_FUSN2	24	8420	5	2	4	1	0.42	30S ribosomal protein S18 OS=Fusobacterium nucleatum subsp. nucleatum (strain ATCC 23726 / VPI 4351) OX=525283 GN=rpsR PE=3 SV=1
337	1	Uni-Fusobac-ATCC	tr|D5RDY6|D5RDY6_FUSN2	24	23802	2	1	2	1	0.14	3-oxoacid CoA-transferase, B subunit OS=Fusobacterium nucleatum subsp. nucleatum (strain ATCC 23726 / VPI 4351) OX=525283 GN=dxnH PE=3 SV=1
338	1	Uni-Fusobac-ATCC	tr|D5RFC5|D5RFC5_FUSN2	24	10249	1	1	1	1	0.34	30S ribosomal protein S19 OS=Fusobacterium nucleatum subsp. nucleatum (strain ATCC 23726 / VPI 4351) OX=525283 GN=rpsS PE=3 SV=1
339	1	Uni-Fusobac-ATCC	tr|D5RCQ8|D5RCQ8_FUSN2	24	14065	3	1	3	1	0.24	Beta-alanyl-CoA:ammonia lyase OS=Fusobacterium nucleatum subsp. nucleatum (strain ATCC 23726 / VPI 4351) OX=525283 GN=HMPREF0397_0993 PE=4 SV=1
340	1	Uni-Fusobac-ATCC	tr|D5RBH5|D5RBH5_FUSN2	24	9266	4	1	4	1	0.38	50S ribosomal protein L31 OS=Fusobacterium nucleatum subsp. nucleatum (strain ATCC 23726 / VPI 4351) OX=525283 GN=rpmE PE=3 SV=1
341	1	Uni-Fusobac-ATCC	tr|D5RB95|D5RB95_FUSN2	23	9594	2	1	1	1	0.36	50S ribosomal protein L28 OS=Fusobacterium nucleatum subsp. nucleatum (strain ATCC 23726 / VPI 4351) OX=525283 GN=rpmB PE=3 SV=1
342	1	Uni-Fusobac-ATCC	tr|D5RC28|D5RC28_FUSN2	23	11769	1	1	1	1	0.29	Oxaloacetate decarboxylase gamma chain OS=Fusobacterium nucleatum subsp. nucleatum (strain ATCC 23726 / VPI 4351) OX=525283 GN=HMPREF0397_0763 PE=3 SV=1
343	1	Uni-Fusobac-ATCC	tr|D5RCJ5|D5RCJ5_FUSN2	23	19131	1	1	1	1	0.18	Uncharacterized protein OS=Fusobacterium nucleatum subsp. nucleatum (strain ATCC 23726 / VPI 4351) OX=525283 GN=HMPREF0397_0930 PE=4 SV=1
344	1	Uni-Fusobac-ATCC	tr|D5RCE4|D5RCE4_FUSN2	23	45242	7	1	5	1	0.07	Aminotransferase OS=Fusobacterium nucleatum subsp. nucleatum (strain ATCC 23726 / VPI 4351) OX=525283 GN=aspC PE=3 SV=1
345	1	Uni-Fusobac-ATCC	tr|D5RBF2|D5RBF2_FUSN2	22	33458	7	1	6	1	0.1	2-dehydro-3-deoxyphosphooctonate aldolase OS=Fusobacterium nucleatum subsp. nucleatum (strain ATCC 23726 / VPI 4351) OX=525283 GN=kdsA PE=3 SV=1
346	1	Uni-Fusobac-ATCC	tr|D5RE37|D5RE37_FUSN2	22	53608	8	1	6	1	0.06	Asparagine--tRNA ligase OS=Fusobacterium nucleatum subsp. nucleatum (strain ATCC 23726 / VPI 4351) OX=525283 GN=asnS PE=3 SV=1
347	1	contaminants	P07477	22	27111	3	1	2	1	0.12	SWISS-PROT:P07477 Tax_Id=9606 Gene_Symbol=PRSS1 Trypsin-1 precursor
348	1	Uni-Fusobac-ATCC	tr|D5R9X3|D5R9X3_FUSN2	22	7861	1	1	1	1	0.45	50S ribosomal protein L35 OS=Fusobacterium nucleatum subsp. nucleatum (strain ATCC 23726 / VPI 4351) OX=525283 GN=rpmI PE=3 SV=1
349	1	Uni-Fusobac-ATCC	tr|D5REW8|D5REW8_FUSN2	21	18270	4	2	4	2	0.4	Uncharacterized protein OS=Fusobacterium nucleatum subsp. nucleatum (strain ATCC 23726 / VPI 4351) OX=525283 GN=HMPREF0397_1753 PE=4 SV=1
350	1	Uni-Fusobac-ATCC	tr|D5RDF9|D5RDF9_FUSN2	20	35259	12	1	5	1	0.09	Ribose-phosphate pyrophosphokinase OS=Fusobacterium nucleatum subsp. nucleatum (strain ATCC 23726 / VPI 4351) OX=525283 GN=prs PE=3 SV=1
351	1	Uni-Fusobac-ATCC	tr|D5RCS6|D5RCS6_FUSN2	20	48385	6	1	5	1	0.07	Multifunctional fusion protein OS=Fusobacterium nucleatum subsp. nucleatum (strain ATCC 23726 / VPI 4351) OX=525283 GN=rph PE=3 SV=1
352	1	contaminants	Q2KJC7	20	87489	8	2	6	2	0.08	TREMBL:Q2KJC7;Q8HZM3 (Bos taurus) Periostin, osteoblast specific factor
353	1	Uni-Fusobac-ATCC	tr|D5RFI2|D5RFI2_FUSN2	20	38969	8	1	6	1	0.08	ADP-L-glycero-D-manno-heptose-6-epimerase OS=Fusobacterium nucleatum subsp. nucleatum (strain ATCC 23726 / VPI 4351) OX=525283 GN=rfaD PE=3 SV=1
354	1	Uni-Fusobac-ATCC	tr|D5RAF5|D5RAF5_FUSN2	19	37352	4	1	4	1	0.09	Pyridoxal-phosphate dependent protein OS=Fusobacterium nucleatum subsp. nucleatum (strain ATCC 23726 / VPI 4351) OX=525283 GN=srpG2 PE=4 SV=1
355	1	Uni-Fusobac-ATCC	tr|D5RFZ0|D5RFZ0_FUSN2	19	29729	5	1	5	1	0.11	Transketolase, thiamine diphosphate binding domain protein OS=Fusobacterium nucleatum subsp. nucleatum (strain ATCC 23726 / VPI 4351) OX=525283 GN=tkt PE=4 SV=1
356	1	Uni-Fusobac-ATCC	tr|D5RBX9|D5RBX9_FUSN2	19	54684	11	2	10	2	0.12	Adenylosuccinate lyase OS=Fusobacterium nucleatum subsp. nucleatum (strain ATCC 23726 / VPI 4351) OX=525283 GN=purB PE=3 SV=1
357	1	Uni-Fusobac-ATCC	tr|D5RFC3|D5RFC3_FUSN2	19	24318	6	2	6	2	0.29	30S ribosomal protein S3 OS=Fusobacterium nucleatum subsp. nucleatum (strain ATCC 23726 / VPI 4351) OX=525283 GN=rpsC PE=3 SV=1
358	1	Uni-Fusobac-ATCC	tr|D5RCQ9|D5RCQ9_FUSN2	19	30271	3	1	3	1	0.11	Uncharacterized protein OS=Fusobacterium nucleatum subsp. nucleatum (strain ATCC 23726 / VPI 4351) OX=525283 GN=HMPREF0397_0994 PE=4 SV=1
359	1	Uni-Fusobac-ATCC	tr|D5RE99|D5RE99_FUSN2	18	87629	4	1	4	1	0.04	Arginase OS=Fusobacterium nucleatum subsp. nucleatum (strain ATCC 23726 / VPI 4351) OX=525283 GN=cad PE=3 SV=1
360	1	Uni-Fusobac-ATCC	tr|D5RBF7|D5RBF7_FUSN2	18	28262	2	1	2	1	0.12	MORN repeat protein OS=Fusobacterium nucleatum subsp. nucleatum (strain ATCC 23726 / VPI 4351) OX=525283 GN=HMPREF0397_0542 PE=4 SV=1
361	1	Uni-Fusobac-ATCC	tr|D5RDB9|D5RDB9_FUSN2	17	55831	3	1	3	1	0.06	Histidine ammonia-lyase OS=Fusobacterium nucleatum subsp. nucleatum (strain ATCC 23726 / VPI 4351) OX=525283 GN=hutH PE=3 SV=1
362	1	Uni-Fusobac-ATCC	tr|D5RF79|D5RF79_FUSN2	17	33625	1	1	1	1	0.1	Ion-translocating oxidoreductase complex subunit D OS=Fusobacterium nucleatum subsp. nucleatum (strain ATCC 23726 / VPI 4351) OX=525283 GN=rnfD PE=3 SV=1
363	1	Uni-Fusobac-ATCC	tr|D5REF9|D5REF9_FUSN2	17	32418	4	1	2	1	0.1	Uncharacterized protein OS=Fusobacterium nucleatum subsp. nucleatum (strain ATCC 23726 / VPI 4351) OX=525283 GN=HMPREF0397_1594 PE=4 SV=1
364	1	Uni-Fusobac-ATCC	tr|D5RC88|D5RC88_FUSN2	16	39852	3	1	3	1	0.08	Carbamoyl-phosphate synthase small chain OS=Fusobacterium nucleatum subsp. nucleatum (strain ATCC 23726 / VPI 4351) OX=525283 GN=carA PE=3 SV=1
365	1	Uni-Fusobac-ATCC	tr|D5RAJ9|D5RAJ9_FUSN2	16	44125	2	1	2	1	0.07	Amidohydrolase OS=Fusobacterium nucleatum subsp. nucleatum (strain ATCC 23726 / VPI 4351) OX=525283 GN=HMPREF0397_0234 PE=4 SV=1
366	1	Uni-Fusobac-ATCC	tr|D5RBV0|D5RBV0_FUSN2	16	37030	5	1	4	1	0.09	ABC transporter, ATP-binding protein OS=Fusobacterium nucleatum subsp. nucleatum (strain ATCC 23726 / VPI 4351) OX=525283 GN=oppD2 PE=4 SV=1
367	1	Uni-Fusobac-ATCC	tr|D5RA78|D5RA78_FUSN2	15	73668	10	1	8	1	0.04	TonB-dependent receptor plug domain protein OS=Fusobacterium nucleatum subsp. nucleatum (strain ATCC 23726 / VPI 4351) OX=525283 GN=HMPREF0397_0113 PE=3 SV=1
368	1	Uni-Fusobac-ATCC	tr|D5RFJ1|D5RFJ1_FUSN2	15	62519	5	1	5	1	0.05	23S rRNA (Uracil-5-)-methyltransferase RumA OS=Fusobacterium nucleatum subsp. nucleatum (strain ATCC 23726 / VPI 4351) OX=525283 GN=rumA PE=3 SV=1
369	1	Uni-Fusobac-ATCC	tr|D5RAI9|D5RAI9_FUSN2	15	87139	20	1	13	1	0.04	Penicillin-insensitive transglycosylase OS=Fusobacterium nucleatum subsp. nucleatum (strain ATCC 23726 / VPI 4351) OX=525283 GN=pbpC PE=4 SV=1
370	1	Uni-Fusobac-ATCC	tr|D5RB99|D5RB99_FUSN2	15	57542	2	1	2	1	0.06	GMP synthase [glutamine-hydrolyzing] OS=Fusobacterium nucleatum subsp. nucleatum (strain ATCC 23726 / VPI 4351) OX=525283 GN=guaA PE=3 SV=1
371	1	Uni-Fusobac-ATCC	tr|D5RDH2|D5RDH2_FUSN2	14	21432	6	2	3	1	0.34	Glutathione peroxidase OS=Fusobacterium nucleatum subsp. nucleatum (strain ATCC 23726 / VPI 4351) OX=525283 GN=gpo PE=3 SV=1
372	1	Uni-Fusobac-ATCC	tr|D5RDE0|D5RDE0_FUSN2	14	110807	12	1	8	1	0.03	Helicase C-terminal domain protein OS=Fusobacterium nucleatum subsp. nucleatum (strain ATCC 23726 / VPI 4351) OX=525283 GN=HMPREF0397_1225 PE=4 SV=1
373	1	Uni-Fusobac-ATCC	tr|D5RDL1|D5RDL1_FUSN2	13	30030	1	1	1	1	0.11	Uncharacterized protein OS=Fusobacterium nucleatum subsp. nucleatum (strain ATCC 23726 / VPI 4351) OX=525283 GN=HMPREF0397_1296 PE=4 SV=1
374	1	Uni-Fusobac-ATCC	tr|D5RAJ5|D5RAJ5_FUSN2	13	52114	6	1	4	1	0.06	Histidine kinase OS=Fusobacterium nucleatum subsp. nucleatum (strain ATCC 23726 / VPI 4351) OX=525283 GN=HMPREF0397_0230 PE=4 SV=1
375	1	Uni-Fusobac-ATCC	tr|D5RC95|D5RC95_FUSN2	13	36021	3	1	3	1	0.09	ATP-dependent 6-phosphofructokinase OS=Fusobacterium nucleatum subsp. nucleatum (strain ATCC 23726 / VPI 4351) OX=525283 GN=pfkA PE=3 SV=1
